# Supplementary material for: RNA-seq analysis of amygdala tissue reveals characteristic expression profiles in schizophrenia
Source: Transl Psychiatry. 2017 Aug 15;7(8):e1203–. doi: 10.1038/tp.2017.154 (PMC5611723; doi:10.1038/tp.2017.154)
Supplement: Supplementary Table 1 [file tp2017154x2.xlsx]

## Sheet: Sheet1
Table S1. Description of postmortem samples used in this study
Brain ID	Age of Death	Sex	Ethnicity	Ph	PMI	group	Clinical Diagnosis	CauseOfDeath	Smoker
10449	43.38	M	Caucasian	6.37	25	Schizo	Schizophrenia; Disorganized;Deferred;None;	MULTIPLE BLUNT FORCE INJURIES	Yes
10450	42.62	M	Caucasian	6.25	27.5	Schizo	Schizophrenia; Undifferentiated;Deferred;Neuroleptic Malignant Syndrome (NMS);Tardive Dyskinesia; Neuroleptic-Induced;	PROBABLE NEUROLEPTIC MALIGNANT SYNDROME	No
10455	1.62	F	Caucasian	6.68	18	Control	No Dx on Axis I(Developmental<Age18);Deferred;	DROWNING	No
10456	15.16	F	Caucasian	6.64	26	Control	No Dx on Axis I(Developmental<Age18);Deferred;Asthma; unspecified;	DROWNING	No
10457	48.08	M	Caucasian	6.32	24.5	Schizo	Schizophrenia; Undifferentiated;Deferred;Seizures; unspecified;Hyponatremia (polydipsia);	DROWNING	Yes
10458	55.4	M	Caucasian	6.69	29.5	Control	No Diagnosis on Axis 1;Deferred;	ASHCVD	No
10459	49.53	M	Caucasian	6.57	18.5	Control	No Diagnosis on Axis 1;Deferred;	CARDIOMYOPATHY	No
10460	43.96	M	Caucasian	6.07	33.5	Schizo	Schizophrenia; Undifferentiated;Deferred;	MYOCARDIAL INFARCTION	Yes
10462	42.06	M	Caucasian	6.21	47.5	Schizo	Schizophrenia; Disorganized;Deferred;Hypertension;Obesity;	PULMONARY THROMBOEMBOLISM	No
10464	13.1	F	Caucasian	6.7	34.5	Control	No Dx on Axis I(Developmental<Age18);Deferred;	BRONCHIAL ASTHMA	No
10465	42.81	M	Caucasian	6.7	24.5	Control	No Diagnosis on Axis 1;Deferred;	CARDIAC ARRHYTHMIA DUE TO MITRAL VALVE PROLAPSE AND CONDUCTION SYSTEM ABNORMALITY	No
10466	42.71	M	Caucasian	6.35	21	Schizo	Schizophrenia; Undifferentiated;Deferred;Obesity;Tardive Dyskinesia; Neuroleptic-Induced;	HCVD	No
10467	55.68	M	Caucasian	6.49	58.5	Schizo	Schizophrenia; Disorganized;Deferred;Hypertension;Tardive Dyskinesia; Neuroleptic-Induced;	ASHCVD	Yes
10468	46.88	M	Caucasian	6.16	26.5	Control	No Diagnosis on Axis 1;Deferred;Asthma; unspecified;Atherosclerotic CVD (ASHCVD);	CALCIFIC CORONARY ARTERY SCLEROSIS	Yes
10471	42.04	M	Caucasian	6.34	24.5	Control	No Diagnosis on Axis 1;Deferred;Myocardial Infarction (MI);Atherosclerotic CVD (ASHCVD);	ASHCVD	No
10472	50.17	M	Caucasian	6.42	19	Schizo	Schizophrenia; Paranoid;Alcohol Dependence;Deferred;Seizures; unspecified;	COMBINED TRAMADOL AND TEMAZEPAM POISONING	Yes
10473	41.09	F	Caucasian	6.33	23	Schizo	Schizophrenia; Disorganized;Deferred;None;	Combined Venlafaxine; Sertraline; and Olanzapine poisoning	Yes
10474	55.51	M	Caucasian	6.74	31	Control	No Diagnosis on Axis 1;Deferred;Myocardial Infarction (MI);	Myocardial infarction due to coronary atherosclerosis	No
10475	55.85	M	Caucasian	6.59	47.5	Schizo	Schizophrenia; Undifferentiated;Deferred;Hypertension;Obesity;Congestive Heart Failure (CHF);	ASHCVD	No
10476	41.18	F	Caucasian	6.78	19.5	Control	No Diagnosis on Axis 1;Deferred;Obesity;Atherosclerotic CVD (ASHCVD);	ASCVD	Yes
10477	55.68	M	Caucasian	6.45	18	Schizo	Schizophrenia; Paranoid;MDD; Recurrent; without Psychotic;Alcohol Abuse;Cannabis Abuse;Deferred;Hypertension;Fatty liver;Atherosclerotic CVD (ASHCVD);	ASHCVD	Yes
10478	45.09	M	Caucasian	6.36	29.5	Control	No Diagnosis on Axis 1;Deferred;Fatty liver;Atherosclerotic CVD (ASHCVD);	ASCVD	Yes
10479	40.96	M	Caucasian	6.72	24	Schizo	Schizophrenia; Undifferentiated;MDD; Recurrent; without Psychotic;Opioid Dependence;Opioid Intoxication;Deferred;Hypertension;	Adverse effects of heroin	Yes
10481	40.08	M	Caucasian	6.67	12	Control	No Diagnosis on Axis 1;Deferred;Myocardial Infarction (MI);Atherosclerotic CVD (ASHCVD);	ASHCVD	No
10484	50.8	M	Caucasian	6.63	17	Schizo	Schizophrenia; Disorganized;Alcohol Abuse;Polysubstance Abuse;Deferred;Cancer; benign (non-brain);Hepatitis; viral C;	Adverse effects of Salicylate	Yes
10485	44.7	M	Caucasian	6.27	25.5	Control	No Diagnosis on Axis 1;Deferred;Hypertension;	Hypertensive and atherosclerotic cardiovascular disease	No
10486	54.73	M	Caucasian	6.56	53.5	Schizo	Schizophrenia; Undifferentiated;Alcohol Dependence;Alcohol Intoxication;Polysubstance Intoxication;Deferred;Chronic Pulmonary Disease (COPD);Hypertension;Asthma; unspecified;Obesity;Fatty liver;Diabetes Mellitus; Type II (Non-IDDM);	COMBINED ADVERSE EFFECTS OF METHADONE; ETHANOL; AND FLUOXETINE	Yes
10487	38.41	M	Caucasian	6.49	26	Schizo	Schizophrenia; Paranoid;Alcohol Dependence;Deferred;Hypertension;Hypothyroidism;	MULTIPLE BLUNT IMPACT INJURIES	Yes
10488	45.76	M	Caucasian	6.36	77.5	Schizo	Schizophrenia; Disorganized;ADHD; Combined;Alcohol Abuse;Polysubstance Intoxication;Deferred;Hypertension;Cancer; malignant (non-brain);Other (Specify);Chronic Pain;Diabetes Mellitus; Type II (Non-IDDM);	Adverse effects of Oxycodone; Carisoprodol; Fluoxetine; and Olanzapine	Yes
10491	43.15	M	Caucasian	6.35	28.5	Control	No Diagnosis on Axis 1;Deferred;Other (Specify);	Valvular cardiovascular disease	No
10492	54.9	M	Caucasian	6.25	18	Control	No Diagnosis on Axis 1;Deferred;Myocardial Infarction (MI);Atherosclerotic CVD (ASHCVD);	ASHCVD	No
10494	17.08	F	Caucasian	6.79	12	Control	No Dx on Axis I(Developmental<Age18);Deferred;None;	Multiple Injuries	No
10496	17	M	Caucasian		12	Control	No Dx on Axis I(Developmental<Age18);Deferred;Other (Specify);	Multiple injuries
10654	30.97	M	Caucasian	6.41	31.5	Schizo	Schizophrenia; Paranoid;Alcohol Abuse;Deferred;None;	MULTIPLE BLUNT IMPACT INJURIES	Yes
10655	22.1	M	Caucasian	6.64	25.5	Schizo	Schizophrenia; Disorganized;Alcohol Dependence;Deferred;Hypertension;	Combined Olanzapine and Alprazolam poisoning	Yes
10656	36.53	M	Caucasian	6.45	18	Control	No Diagnosis on Axis 1;Deferred;Hypertension;Obesity;Mitral valve prolapse (MVP);	Sudden unexpected death associated with mitral valve prolapse	No
10657	37.78	M	Caucasian	6.66	25.5	Control	No Diagnosis on Axis 1;Deferred;Atherosclerotic CVD (ASHCVD);	Hypertensive; valvular; and atherosclerotic cardiovascular disease	Yes
10658	33.71	M	Caucasian	6.43	49	Schizo	Schizophrenia; Undifferentiated;Inhalant Abuse;Deferred;Hemorrhage(s); subarachnoid;Other (Specify);	BLUNT FORCE TRAUMA TO HEAD; THORAX; AND LEFT EXTREMITIES	Yes
10659	21.06	M	Caucasian	6.55	56	Schizo	Schizophrenia; Paranoid;Deferred;None;	COMBINED ADVERSE EFFECTS OF HYDROMORPHONE; OXYCODONE AND ALPRAZOLAM	Yes
10660	16.53	M	Caucasian	5.75	33	Control	No Dx on Axis I(Developmental<Age18);Deferred;Juraj DB Tentative Dx;Asthma; unspecified;Pneumonia; unspecified;Other (Specify);	Diffuse acute bronchopneumonia
10673	47.56	F	Caucasian	6.11	18	Schizo	Schizoaffective; Bipolar;Deferred;Hypertension;Obesity;Diabetes Mellitus; Type II (Non-IDDM);	Blunt impact injuries of head; torso and extremities	Yes
10675	40.38	M	Caucasian	6.51	44.5	Control	No Diagnosis on Axis 1;Deferred;Obesity;Other (Specify);Atherosclerotic CVD (ASHCVD);	ASHCVD	No
10676	41.01	M	Caucasian	6.82	18	Control	No Diagnosis on Axis 1;Deferred;Obesity;	ACUTE CORONARY ARTERY THROMBOSIS	Yes
10677	46.12	M	Caucasian	6.39	28	Control	No Diagnosis on Axis 1;Deferred;Obesity;Atherosclerotic CVD (ASHCVD);Pulmonary Embolism (PE);	Acute PE due to DVT due to obesity and HCVD	Yes
10683	51.9	F	Caucasian	6.89	59	Schizo	Schizophrenia; Undifferentiated;Polysubstance Abuse;Polysubstance Intoxication;Deferred;Obesity;Chronic Pain;Emphysema;Hyponatremia (polydipsia);	Adverse effects of fentanyl; mirtazapine; promethazine; oxycodone; and diazepam	Yes
10684	55.91	M	Caucasian	6.3	39.5	Control	No Diagnosis on Axis 1;Deferred;Hypertension;Atherosclerotic CVD (ASHCVD);	Cardiomegaly with left ventricular hypertrophy and dilatation due to aortic stenosis of undetermined etiology	No
