# Supplementary material for: RNA-seq analysis of amygdala tissue reveals characteristic expression profiles in schizophrenia
Source: Transl Psychiatry. 2017 Aug 15;7(8):e1203–. doi: 10.1038/tp.2017.154 (PMC5611723; doi:10.1038/tp.2017.154)
Supplement: Supplementary Table 4 [file tp2017154x3.xlsx]

## Sheet: 761_de_gene
Table S4 761 genes showed P-value < 0.05 (without multiple testing correction) by all three methods
Gene	FPKM_case	FPKM_control	Cuffdif			edgeR			DEseq2
			Log2(FC)	P-value	Q-value	Log2(FC)	P-value	FDR	Log2(FC)	P-value	FDR
TNFRSF12A	6.65986	1.5804	-2.0752	5e-05	0.0137717	-2.07323	2.53771e-07	0.000321122	-1.21955	2.77595e-07	0.000719678
HBA2	114.208	34.8565	-1.71217	5e-05	0.0137717	-1.74837	7.63494e-07	0.000878296	-1.11268	1.42091e-06	0.00266413
ICAM1	6.33847	1.81054	-1.80771	5e-05	0.0137717	-1.82599	2.75679e-06	0.00249175	-1.08453	4.61153e-06	0.00497969
MTRNR2L10	329.988	127.287	-1.37433	5e-05	0.0137717	-1.39327	6.53263e-06	0.00486258	-0.974324	1.05914e-05	0.00791791
MSX1	6.14201	2.59555	-1.24267	5e-05	0.0137717	-1.25059	2.31707e-05	0.00888492	-0.908379	2.45366e-05	0.0129161
IFITM1	105.643	45.6241	-1.21133	5e-05	0.0137717	-1.24388	1.56441e-05	0.00791843	-0.891718	3.19168e-05	0.0141547
HBA1	35.3245	14.694	-1.26544	5e-05	0.0137717	-1.29741	2.59121e-05	0.00964386	-0.910246	3.20636e-05	0.0141547
MKNK2	31.8762	14.5036	-1.13606	5e-05	0.0137717	-1.02414	1.85075e-05	0.00845291	-0.814985	3.58475e-05	0.0142198
CEBPB	15.529	8.33091	-0.89842	5e-05	0.0137717	-0.890159	5.27413e-05	0.0137177	-0.733551	8.45924e-05	0.0278682
MTRNR2L5	12.3369	5.80087	-1.08864	5e-05	0.0137717	-1.15148	7.16554e-05	0.0153683	-0.834205	9.97407e-05	0.0298343
EMP1	13.1434	4.57377	-1.52289	5e-05	0.0137717	-1.51812	5.43014e-05	0.0137426	-0.916191	9.977e-05	0.0298343
EDN1	7.00601	3.07715	-1.187	5e-05	0.0137717	-1.1851	8.10415e-05	0.0165635	-0.843454	9.78229e-05	0.0298343
PER1	15.5673	8.69621	-0.84006	5e-05	0.0137717	-0.858005	5.8483e-05	0.0138515	-0.706785	0.000109682	0.0313512
MAFF	13.697	4.04922	-1.75814	5e-05	0.0137717	-1.69074	0.00010612	0.0212652	-0.909867	0.000154327	0.0374957
MTRNR2L7	14.3084	6.458	-1.14771	5e-05	0.0137717	-1.15033	0.00011833	0.0230362	-0.816821	0.000175094	0.0414436
TNFAIP2	6.40123	3.50657	-0.868288	5e-05	0.0137717	-0.869287	0.000107553	0.0212652	-0.699661	0.000197914	0.0445533
FSTL3	11.3943	6.15524	-0.888424	5e-05	0.0137717	-0.843188	0.000130665	0.025052	-0.688607	0.000199539	0.0445533
GPR4	4.42044	1.44454	-1.61358	5e-05	0.0137717	-1.61946	0.000155046	0.028028	-0.893326	0.000195653	0.0445533
ATOH8	2.76335	1.47454	-0.906158	5e-05	0.0137717	-0.902395	0.000184355	0.0315246	-0.717533	0.000229924	0.04795
ENG	19.4179	10.9281	-0.829347	5e-05	0.0137717	-0.837369	0.000206944	0.033521	-0.667509	0.000368356	0.0551779
FGF17	9.84012	4.49423	-1.1306	5e-05	0.0137717	-1.06097	0.000502412	0.0548708	-0.753742	0.000582088	0.0677488
TPM2	63.7108	36.214	-0.814989	5e-05	0.0137717	-0.848042	0.000403841	0.0491936	-0.656659	0.000806022	0.0764133
MT1G	79.3164	38.3027	-1.05017	5e-05	0.0137717	-1.00069	0.000494618	0.0548708	-0.720503	0.000825822	0.0766201
CEBPD	30.292	15.0942	-1.00494	5e-05	0.0137717	-1.02485	0.000630515	0.0595413	-0.726305	0.000956653	0.07991
CLIC1	30.5705	16.7564	-0.867426	5e-05	0.0137717	-0.876022	0.000796006	0.0692249	-0.660656	0.00132381	0.0932345
GBP1	4.74768	1.89177	-1.32748	5e-05	0.0137717	-1.32472	4.2237e-05	0.0120527	-0.658013	0.00180903	0.101919
APOLD1	16.3365	7.53227	-1.11695	5e-05	0.0137717	-1.11145	0.00144512	0.0949954	-0.715915	0.00196167	0.106682
CLDN5	92.1416	51.7537	-0.832191	5e-05	0.0137717	-0.848222	0.00136613	0.0929409	-0.638296	0.00204832	0.109065
SPOCD1	0.451294	0.17229	-1.38923	5e-05	0.0137717	-1.39056	4.03797e-05	0.0118829	-0.647978	0.00239539	0.111329
HSPB1	912.956	162.128	-2.49341	5e-05	0.0137717	-2.51549	5.01373e-09	1.58609e-05	-0.606916	0.00265515	0.115197
RMRP	30.3394	10.7643	-1.49493	5e-05	0.0137717	-1.72581	2.00879e-05	0.00845291	-0.677482	0.00331674	0.126977
SESN2	8.37037	4.01067	-1.06145	5e-05	0.0137717	-1.05738	4.28615e-05	0.0120527	-0.428422	0.00526049	0.146069
TMC4	0.998619	0.37012	-1.43194	5e-05	0.0137717	-1.66528	9.12452e-07	0.000962181	-0.453275	0.00733377	0.164899
ITGA5	2.62203	1.24621	-1.07314	5e-05	0.0137717	-0.807739	0.0110005	0.204502	-0.556689	0.0122284	0.192617
HBB	664.196	229.465	-1.53334	0.0001	0.0232761	-1.59289	3.70775e-05	0.0117295	-0.945315	6.16063e-05	0.0217717
BST2	73.2502	38.8053	-0.916578	0.0001	0.0232761	-0.884339	7.11956e-05	0.0153683	-0.716886	0.000122377	0.0325841
RASIP1	4.78955	2.57445	-0.895628	0.0001	0.0232761	-0.904124	0.000190994	0.0318006	-0.715327	0.000289184	0.0506384
MLKL	4.75411	1.09552	-2.11755	0.0001	0.0232761	-1.98454	2.0962e-06	0.00204041	-0.659079	0.00318723	0.125152
A4GALT	4.40932	2.16377	-1.02701	0.00015	0.0321935	-1.04555	0.000152385	0.0279461	-0.783866	0.000150259	0.0372321
CNN2	3.72514	1.67461	-1.15347	0.00015	0.0321935	-1.16518	0.000213539	0.033521	-0.815005	0.000222962	0.0476232
XAF1	9.37527	5.53786	-0.759532	0.00015	0.0321935	-0.74219	0.000376341	0.047187	-0.612643	0.000562263	0.0666385
VWCE	1.4884	0.78572	-0.921672	0.00015	0.0321935	-0.869867	0.00105788	0.0807746	-0.660941	0.00111503	0.0866911
C1R	11.2112	6.37668	-0.814062	0.00015	0.0321935	-0.81004	0.00101102	0.0789722	-0.621728	0.00168103	0.100547
VWF	9.83072	5.59639	-0.8128	0.00015	0.0321935	-0.826853	0.00159189	0.0985671	-0.614785	0.00274699	0.117382
CD248	2.48866	1.25686	-0.985546	0.0002	0.0384326	-0.984129	0.000219871	0.033521	-0.749172	0.000201713	0.0445533
IL4R	3.64773	1.75605	-1.05467	0.0002	0.0384326	-1.08064	0.000556243	0.0569125	-0.744857	0.000754803	0.0756396
ATF3	13.3375	5.63882	-1.24203	0.0002	0.0384326	-1.19278	0.000613796	0.0583983	-0.765064	0.00096313	0.0800016
ANXA2	18.7244	10.4468	-0.841857	0.0002	0.0384326	-0.824851	0.000884563	0.0746695	-0.632095	0.00153121	0.0982246
NUPR1	89.5579	53.9141	-0.732159	0.0002	0.0384326	-0.762695	0.00255777	0.122599	-0.577976	0.00415093	0.135372
MIDN	21.2409	13.5415	-0.649456	0.00025	0.0469489	-0.650872	0.00203762	0.110585	-0.541368	0.00291137	0.1204
IFITM3	467.777	226.861	-1.04401	0.0003	0.0538891	-1.06906	6.54301e-05	0.0147849	-0.798708	0.000122182	0.0325841
SERPINE1	1.47507	0.456301	-1.69272	0.0003	0.0538891	-1.7373	3.96016e-05	0.0118829	-0.705578	0.00277916	0.118203
CHST3	4.80534	2.86616	-0.745518	0.0003	0.0538891	-0.748764	0.00269603	0.123006	-0.577325	0.00395379	0.1325
SOX18	6.69585	3.39048	-0.98178	0.00035	0.0596299	-0.994106	0.000321218	0.04313	-0.736275	0.000347439	0.0540254
PLEKHA4	5.14067	2.86781	-0.842009	0.00035	0.0596299	-0.87865	0.000733894	0.0663335	-0.65868	0.00115671	0.0874826
SEMA3F	2.87942	1.44107	-0.998641	0.0004	0.0648078	-0.998344	0.000638976	0.0598934	-0.728215	0.000681029	0.0724591
TINAGL1	9.91426	5.41275	-0.873144	0.0004	0.0648078	-0.827633	0.000862882	0.0737764	-0.641451	0.0011613	0.0874894
SLC11A1	1.80164	0.647439	-1.47649	0.00045	0.0676064	-1.55684	2.07081e-05	0.00845291	-0.971498	2.92866e-05	0.0141547
ZGLP1	4.00494	2.07234	-0.950518	0.00045	0.0676064	-0.901872	0.00154606	0.098311	-0.67003	0.00158019	0.0994175
SLC25A41	4.55407	2.49082	-0.870534	0.00045	0.0676064	-0.777422	0.00223336	0.113956	-0.613963	0.00205387	0.109065
KIF19	4.44153	2.23565	-0.990364	0.00045	0.0676064	-1.00051	0.00746629	0.185558	-0.608008	0.00978246	0.180819
IFI27	115.566	71.4346	-0.694025	0.0005	0.0712328	-0.676661	0.00239678	0.117554	-0.542791	0.00353789	0.129213
MX1	16.1501	9.68901	-0.737124	0.00055	0.0757442	-0.706104	0.000584686	0.0569125	-0.584165	0.000935159	0.0790291
LRRC32	5.72371	2.97237	-0.945338	0.00055	0.0757442	-0.952352	0.00327632	0.130784	-0.637735	0.00463809	0.140702
PLEKHO1	63.0123	42.5312	-0.56711	0.00065	0.0845819	-0.56025	0.00145077	0.0949954	-0.488294	0.00221472	0.110378
CSRNP1	8.54594	5.37048	-0.67019	0.00065	0.0845819	-0.664154	0.00488806	0.153864	-0.52807	0.0066942	0.160636
GGT5	9.92039	5.83761	-0.765019	0.0007	0.0856904	-0.814741	0.00040431	0.0491936	-0.648044	0.000581195	0.0677488
ARRDC3	9.09482	5.59618	-0.700603	0.0007	0.0856904	-0.71693	0.00133828	0.0925389	-0.576732	0.00215465	0.109347
MYL9	50.8077	30.3741	-0.742207	0.0007	0.0856904	-0.758394	0.00785043	0.189599	-0.530651	0.0131256	0.197006
CLEC2B	2.79714	1.19745	-1.22399	0.00075	0.0898152	-1.25582	6.88343e-05	0.0152812	-0.88214	6.57152e-05	0.022809
IL32	9.31657	4.28253	-1.12133	0.00075	0.0898152	-1.20902	0.000336089	0.0443008	-0.808804	0.000380601	0.0556222
LCNL1	13.4245	6.91461	-0.957153	0.00075	0.0898152	-0.956392	0.000749638	0.067276	-0.694441	0.00120876	0.0889949
LIME1	13.2948	7.82487	-0.764718	0.0008	0.0951137	-0.619825	0.0057335	0.163774	-0.501365	0.00743531	0.165486
UPP1	11.0769	6.59256	-0.748649	0.00085	0.0989232	-0.653522	0.000368283	0.0470733	-0.56714	0.000479305	0.0616971
EGFL7	77.8614	50.4356	-0.626467	0.00085	0.0989232	-0.699977	0.000885148	0.0746695	-0.578399	0.00147198	0.0966581
SLC25A29	37.6972	25.9541	-0.538496	0.00085	0.0989232	-0.534868	0.00175779	0.101545	-0.462831	0.00242282	0.111329
GNG11	46.0368	30.387	-0.599336	0.0009	0.102575	-0.624254	0.00159683	0.0985671	-0.524839	0.00196492	0.106682
WASH3P	12.242	7.67475	-0.673646	0.0009	0.102575	-0.635654	0.00501958	0.154169	-0.511808	0.0069488	0.163519
ZIC1	2.89414	1.72545	-0.74616	0.0009	0.102575	-0.762346	0.00555165	0.161868	-0.557052	0.00744773	0.165486
TBX3	1.49366	0.761306	-0.972301	0.00095	0.105367	-0.983327	0.000596876	0.0576554	-0.72708	0.000543306	0.0657094
SLC7A5	38.6183	25.403	-0.604287	0.00095	0.105367	-0.606021	0.00410903	0.143768	-0.498369	0.00575795	0.15106
SMTN	7.25936	4.3979	-0.723029	0.00095	0.105367	-0.704756	0.0045626	0.149961	-0.545288	0.0062891	0.157527
MT2A	1337.9	729.183	-0.875621	0.001	0.107312	-0.877168	0.000760699	0.0676276	-0.668557	0.0011752	0.0875467
SERPING1	26.3812	16.6505	-0.663942	0.001	0.107312	-0.65057	0.000913773	0.0754708	-0.543406	0.00134053	0.0937265
ESAM	21.5822	13.6954	-0.656149	0.001	0.107312	-0.66212	0.00346296	0.132888	-0.534258	0.0045213	0.139906
SLC3A2	123.11	77.7271	-0.663461	0.00115	0.118781	-0.64425	0.000582269	0.0569125	-0.560532	0.000729277	0.0749998
IFITM2	121.95	49.5098	-1.30051	0.0012	0.120922	-1.31164	0.000219175	0.033521	-0.824635	0.000384109	0.0557159
COL6A1	19.2507	13.3329	-0.529914	0.0012	0.120922	-0.5177	0.00175866	0.101545	-0.456199	0.00183509	0.10236
FLNA	15.9754	10.475	-0.608897	0.0012	0.120922	-0.623389	0.00321822	0.129692	-0.506647	0.00436134	0.138064
PLIN2	8.52222	5.04418	-0.756608	0.0013	0.126375	-0.719314	0.00036599	0.0470733	-0.61403	0.00037422	0.0553036
S100A6	306.621	204.981	-0.580966	0.0013	0.126375	-0.597904	0.0014922	0.0968324	-0.504513	0.00214422	0.109327
MT1E	447.346	298.481	-0.583753	0.0013	0.126375	-0.601932	0.00472222	0.150871	-0.500227	0.00561913	0.15106
CDH5	6.71786	4.03528	-0.735333	0.0013	0.126375	-0.746711	0.00518665	0.155192	-0.557891	0.00710424	0.164881
VAMP5	77.7339	48.5067	-0.680361	0.00135	0.12971	-0.682027	0.00139196	0.0931952	-0.561353	0.00184318	0.10236
BGN	30.5052	19.8803	-0.617713	0.00135	0.12971	-0.625705	0.00767606	0.187154	-0.486771	0.0113378	0.189509
GPX3	18.7126	10.6431	-0.814089	0.00145	0.136152	-0.831122	0.00356131	0.132888	-0.590837	0.00589907	0.152786
NEAT1	78.6822	48.9925	-0.683476	0.00155	0.142307	-0.696166	0.00379491	0.136423	-0.54368	0.00569491	0.15106
MEG3	291.129	169.798	-0.777838	0.00155	0.142307	-0.794786	0.00460003	0.15041	-0.582685	0.00651951	0.159694
NES	16.2369	11.4573	-0.503006	0.0016	0.144275	-0.515581	0.00165875	0.100427	-0.452365	0.00214732	0.109327
OSMR	3.33055	1.83301	-0.861544	0.00165	0.144275	-0.794642	0.0180188	0.251389	-0.889031	3.27707e-05	0.0141547
MCL1	45.0364	28.3367	-0.66842	0.00165	0.144275	-0.650799	0.000462994	0.0547544	-0.566267	0.000559267	0.0666385
TM4SF1	31.9159	17.1232	-0.898317	0.00165	0.144275	-0.892939	0.00344684	0.132888	-0.616269	0.00531892	0.14674
NFKBIA	40.6852	27.1203	-0.58513	0.00165	0.144275	-0.597652	0.0067474	0.17694	-0.487903	0.00907396	0.176318
RELL1	6.4824	3.99872	-0.69699	0.00185	0.157593	-0.712973	0.000562514	0.0569125	-0.585576	0.000764963	0.0756396
GJA4	4.62614	2.56943	-0.848358	0.00185	0.157593	-0.866589	0.00568973	0.162994	-0.602565	0.00618242	0.156517
PECAM1	7.43339	4.60657	-0.690328	0.00185	0.157593	-0.710349	0.00468053	0.150565	-0.539254	0.00731597	0.164899
CRIP1	30.1229	16.415	-0.875847	0.0019	0.161023	-0.889043	0.00165433	0.100427	-0.642689	0.0021634	0.109505
PGF	6.05728	3.12659	-0.954081	0.00195	0.162756	-0.958032	0.00057197	0.0569125	-0.71601	0.000592248	0.068521
JMJD6	14.8755	7.13112	-1.06074	0.00195	0.162756	-0.84921	0.000537183	0.0566459	-0.374543	0.0261437	0.247881
TUBA1C	14.0815	8.73929	-0.688216	0.002	0.162818	-0.869329	0.000401344	0.0491936	-0.67593	0.000630069	0.0707899
MRPL41	322.332	222.051	-0.537655	0.002	0.162818	-0.542283	0.00286535	0.125083	-0.469811	0.00376718	0.129602
THSD4	1.25854	0.795657	-0.66153	0.002	0.162818	-0.672696	0.0117891	0.210283	-0.502617	0.0137837	0.200998
SPR	14.9414	8.36395	-0.83706	0.00215	0.173321	-0.839804	0.000503004	0.0548708	-0.384608	0.0189141	0.225819
SAT1	207.033	144.526	-0.518526	0.0022	0.176491	-0.504716	0.00178649	0.101545	-0.453438	0.0017955	0.101919
NFATC3	5.24966	3.31864	-0.661635	0.00225	0.177911	-0.558829	0.00667051	0.176587	-0.468718	0.00680662	0.162332
PARP12	2.85174	1.76737	-0.690242	0.0023	0.17845	-0.688084	0.000515173	0.0552458	-0.589229	0.000257235	0.0486491
MFSD2A	17.3767	11.2935	-0.621665	0.0023	0.17845	-0.676074	0.000714007	0.0650003	-0.572715	0.000885754	0.0777497
TNFRSF1A	20.1486	13.26	-0.603602	0.00235	0.181477	-0.607206	0.0113308	0.207082	-0.478093	0.0149684	0.208513
SLC12A7	5.85213	3.79918	-0.623275	0.0024	0.183622	-0.60998	0.0104668	0.202219	-0.483745	0.012315	0.192617
CD160	4.40224	1.96161	-1.1662	0.00245	0.18488	-0.964831	0.000492881	0.0548708	-0.7248	0.000544282	0.0657094
PDLIM4	12.3382	6.9953	-0.818678	0.00255	0.188974	-0.808489	0.00316084	0.129265	-0.598553	0.00457341	0.140348
COL6A2	8.18343	5.13062	-0.673574	0.00255	0.188974	-0.669957	0.0077984	0.189407	-0.504137	0.0118055	0.19003
RAB13	60.2517	40.1312	-0.586276	0.0026	0.190122	-0.60308	0.0051276	0.154938	-0.487387	0.00736637	0.164975
CCL2	28.333	12.226	-1.21253	0.0026	0.190122	-1.19012	0.0121502	0.212288	-0.564273	0.0191363	0.227215
TRIM26	13.5344	8.91494	-0.602334	0.0027	0.194001	-0.59512	0.000605555	0.0580508	-0.524813	0.000799815	0.0764133
BCL6	25.1745	14.9264	-0.754098	0.0029	0.205688	-0.737437	0.00308891	0.128765	-0.565894	0.00485319	0.14271
ANKRD19P	7.33206	4.62481	-0.664823	0.0029	0.205688	-0.644068	0.00928431	0.196632	-0.503001	0.0124294	0.192757
RP9P	16.6889	10.691	-0.642494	0.0029	0.205688	-0.645501	0.00121151	0.0883905	-0.350382	0.0179406	0.223246
LGALS3	62.8837	42.5848	-0.562347	0.00295	0.207454	-0.576986	0.00861494	0.192944	-0.466654	0.011697	0.189509
STK40	13.5313	8.98735	-0.590335	0.003	0.210076	-0.572622	0.00105495	0.0807746	-0.503959	0.00139919	0.0958284
MC1R	3.66934	1.69404	-1.11506	0.0031	0.215255	-1.10459	0.000163964	0.0288167	-0.455918	0.0126896	0.194671
EPHA2	2.09927	0.936036	-1.16525	0.00315	0.217811	-1.17147	0.000258864	0.0368052	-0.817565	0.000234367	0.04795
CYR61	14.0907	8.87733	-0.66655	0.0032	0.220347	-0.644194	0.0129178	0.217988	-0.488819	0.0169967	0.218206
GSDMB	6.48884	3.3187	-0.967345	0.00325	0.22169	-0.829416	0.00265614	0.123006	-0.621005	0.00310316	0.124107
LEPREL2	4.98029	3.10247	-0.682815	0.0033	0.22169	-0.641822	0.00218932	0.113175	-0.533084	0.00257791	0.113573
PPP1R18	9.40193	6.07385	-0.630346	0.0033	0.22169	-0.606543	0.00497845	0.154169	-0.497636	0.00636929	0.15811
AEBP1	22.5146	14.5254	-0.632285	0.0033	0.22169	-0.655346	0.0275148	0.285785	-0.453892	0.0381777	0.282823
MAPKAPK2	20.4401	13.7851	-0.568298	0.0034	0.225656	-0.569973	0.00321425	0.129692	-0.482723	0.00392316	0.132441
RARRES3	50.0383	32.9258	-0.603814	0.0034	0.225656	-0.620981	0.00840872	0.192713	-0.482639	0.012437	0.192757
CCDC57	4.52029	2.93696	-0.622093	0.0035	0.228621	-0.574364	0.00106601	0.0807746	-0.502371	0.0010782	0.0857368
KLHL25	5.28827	3.44089	-0.620013	0.0035	0.228621	-0.637181	0.00320585	0.129692	-0.30082	0.0484754	0.310246
TRIP10	10.5545	5.97529	-0.820773	0.00355	0.230068	-0.817519	0.00709766	0.181809	-0.568797	0.00970449	0.180805
ZNF358	99.8416	69.2162	-0.528531	0.00375	0.241138	-0.538109	0.000248262	0.0361093	-0.490281	0.000242202	0.04795
JUND	190.547	130.117	-0.550334	0.00385	0.241921	-0.559842	0.00162925	0.10008	-0.487501	0.00240834	0.111329
HYAL2	13.6499	8.78435	-0.635881	0.00385	0.241921	-0.643718	0.00356332	0.132888	-0.521258	0.00457788	0.140348
RGS11	33.4993	23.5831	-0.506376	0.00385	0.241921	-0.441379	0.00492214	0.154169	-0.391668	0.00582467	0.151965
ZNF692	20.2978	13.6976	-0.567401	0.00385	0.241921	-0.4639	0.0272247	0.285319	-0.381034	0.0349094	0.273723
BCL6B	2.07021	0.907864	-1.18923	0.0039	0.243213	-1.21294	0.000470904	0.0548708	-0.463037	0.0290343	0.256408
TRAF2	10.0676	6.50468	-0.630173	0.00395	0.244486	-0.625319	0.00171746	0.100615	-0.532445	0.00226365	0.110545
PLOD1	22.8884	15.7744	-0.537031	0.004	0.24574	-0.550862	0.00180954	0.102223	-0.48447	0.00237841	0.111329
RPPH1	34.2709	15.9592	-1.1026	0.004	0.24574	-1.35804	0.000219821	0.033521	-0.594395	0.00855485	0.173779
IFI35	13.6758	8.5124	-0.683988	0.0041	0.248193	-0.70137	0.000681475	0.0634072	-0.584815	0.000773989	0.0759799
SIK1	6.19818	3.59918	-0.784177	0.0041	0.248193	-0.767354	0.0139664	0.227023	-0.52577	0.0186513	0.225453
RHBDF1	5.05588	3.33477	-0.600376	0.00415	0.250303	-0.636716	0.00314528	0.129222	-0.527568	0.00327868	0.126948
EMP3	20.1307	12.7205	-0.662237	0.00425	0.252646	-0.65205	0.00224524	0.113992	-0.539824	0.00241438	0.111329
PDLIM1	3.66132	1.88182	-0.960234	0.00435	0.254246	-0.962814	0.00226111	0.113992	-0.663469	0.00261242	0.114107
ELOVL7	7.15319	4.51259	-0.664632	0.0044	0.254246	-0.685082	0.00320831	0.129692	-0.533286	0.00501601	0.145066
MMRN2	4.91294	3.37608	-0.541236	0.0044	0.254246	-0.555726	0.0133662	0.220989	-0.44559	0.016435	0.216135
COL4A2	5.78573	3.69231	-0.647978	0.00445	0.25535	-0.661072	0.0146884	0.233143	-0.484509	0.0208687	0.232449
GBP2	3.63162	1.70349	-1.09212	0.0045	0.257325	-1.07351	0.000300719	0.0409172	-0.408467	0.0231684	0.237771
HLA-E	107.937	74.3486	-0.537819	0.0046	0.257694	-0.529583	0.00788905	0.189599	-0.438317	0.0100183	0.182701
FBXW4	91.5081	64.0813	-0.513995	0.0046	0.257694	-0.529685	0.00825846	0.191748	-0.442655	0.0100671	0.183215
DPP7	74.7399	54.1594	-0.464668	0.00465	0.25874	-0.465377	0.00246687	0.120524	-0.41604	0.00285553	0.119381
PSMB9	11.4661	7.47619	-0.617	0.0047	0.259773	-0.600674	0.00626057	0.17227	-0.491042	0.00552162	0.149476
TEAD2	4.44685	2.19217	-1.02042	0.0048	0.260937	-1.00345	0.000498758	0.0548708	-0.732474	0.000542988	0.0657094
LAMA5	3.02119	2.01912	-0.581387	0.00485	0.26279	-0.626329	0.00314368	0.129222	-0.517678	0.00405335	0.134812
SQRDL	6.54217	3.82714	-0.773501	0.00495	0.267332	-0.786034	0.000241032	0.0358819	-0.664191	0.0001414	0.0366451
SMAD6	5.16807	2.6798	-0.947501	0.005	0.268279	-0.885832	0.00113641	0.0845893	-0.65828	0.00129569	0.092482
ZYX	28.7193	19.8217	-0.534936	0.0051	0.268416	-0.531017	0.000936696	0.0759805	-0.471631	0.00123422	0.0901861
ATAD3C	1.91934	1.12427	-0.771618	0.0051	0.268416	-0.752957	0.00345383	0.132888	-0.589965	0.00315948	0.124765
ALPL	11.2515	7.39	-0.606465	0.00525	0.273696	-0.59395	0.00222052	0.113759	-0.497388	0.002856	0.119381
MUC1	3.353	1.66358	-1.01116	0.00535	0.275433	-0.94335	0.000582406	0.0569125	-0.709683	0.000527302	0.0652814
FOXF1	2.67862	1.21126	-1.14498	0.00535	0.275433	-1.15592	0.00085323	0.0734474	-0.762889	0.000848594	0.0766201
SLC25A1	41.2194	28.9034	-0.512085	0.00535	0.275433	-0.50656	0.00370295	0.134992	-0.436982	0.00501474	0.145066
LMF1	100.571	69.5908	-0.531243	0.0054	0.275433	-0.469221	0.0133774	0.220989	-0.399298	0.0169118	0.217836
ARRDC2	30.9984	20.552	-0.592916	0.0054	0.275433	-0.590514	0.0152355	0.237135	-0.455246	0.0220929	0.235426
COL18A1	10.6563	7.35727	-0.53447	0.00545	0.277128	-0.56448	0.00683296	0.17791	-0.449558	0.0111489	0.189509
EBF4	12.6068	8.9068	-0.501221	0.00565	0.285541	-0.496501	0.0100431	0.198802	-0.419129	0.0123585	0.192617
PARP14	3.79133	2.59003	-0.549735	0.0057	0.286317	-0.556223	0.00333435	0.131853	-0.473268	0.00393095	0.132441
PLEKHG2	1.04146	0.646414	-0.688082	0.0057	0.286317	-0.696093	0.00530061	0.157451	-0.54364	0.00495081	0.144271
C1QL1	33.8448	24.2007	-0.483889	0.00575	0.28784	-0.506492	0.00991595	0.198802	-0.42322	0.0126185	0.194039
PEAR1	1.84544	1.12134	-0.718747	0.0058	0.28784	-0.731462	0.00119869	0.0881871	-0.609565	0.000743468	0.0752645
IRF9	38.3403	27.6217	-0.473059	0.0061	0.300921	-0.491799	0.00268159	0.123006	-0.434432	0.00316455	0.124765
MDK	22.9159	14.8091	-0.629867	0.0062	0.30113	-0.650772	0.00137704	0.0931822	-0.542847	0.00176949	0.101344
CEACAM19	3.07132	1.64812	-0.898033	0.00625	0.30113	-0.845613	0.00284342	0.124933	-0.631788	0.00279835	0.118759
TAGLN	84.2732	44.9687	-0.906152	0.00625	0.30113	-0.920913	0.00303958	0.127783	-0.615642	0.00556194	0.150149
MICALL2	10.7544	7.7174	-0.478741	0.0063	0.301779	-0.574123	0.00411284	0.143768	-0.481853	0.00534824	0.146863
FAM193B	14.5951	10.1696	-0.521214	0.0064	0.303926	-0.486792	0.00298085	0.126153	-0.429039	0.00383071	0.130857
NPFF	4.17916	2.18979	-0.93242	0.00655	0.306381	-0.917903	0.00167437	0.100427	-0.670327	0.00172033	0.100717
HIST1H1C	21.821	14.2327	-0.61651	0.0066	0.306381	-0.659794	0.00356801	0.132888	-0.535575	0.00376579	0.129602
IRF1	3.27439	1.59939	-1.0337	0.00665	0.307837	-0.985823	0.000769588	0.0676276	-0.716519	0.000881188	0.0777497
OSGIN1	4.41821	2.56074	-0.786904	0.0067	0.309285	-0.760489	0.00151506	0.0973178	-0.614115	0.00132409	0.0932345
FGR	3.08502	1.80892	-0.770151	0.00675	0.309298	-0.761032	0.00156267	0.0985671	-0.613259	0.00115326	0.0874826
ROBO3	6.10501	4.13465	-0.562227	0.0068	0.309298	-0.522078	0.00674823	0.17694	-0.440958	0.00814091	0.170761
ARAP3	2.11263	1.36804	-0.626933	0.00685	0.309298	-0.621182	0.000522668	0.0555785	-0.547363	0.000269484	0.0486491
SLC25A28	42.8814	31.7659	-0.432873	0.00685	0.309298	-0.424493	0.00348723	0.132888	-0.385034	0.00371759	0.129602
DOCK6	3.00206	1.96613	-0.610594	0.0069	0.309862	-0.602372	0.00420148	0.143941	-0.499613	0.00475358	0.141711
APOL1	5.25825	3.22801	-0.703937	0.00705	0.313194	-0.711505	0.00231859	0.115966	-0.564743	0.0029802	0.121229
C11orf96	25.5019	15.6626	-0.703276	0.00705	0.313194	-0.709239	0.0294944	0.288648	-0.470127	0.0383942	0.283275
CASP7	6.72549	4.32479	-0.637009	0.0071	0.313729	-0.626744	0.00213919	0.112901	-0.537592	0.00200826	0.108731
PTRF	29.9565	20.7462	-0.530025	0.0071	0.313729	-0.547965	0.0154575	0.239119	-0.42738	0.0228771	0.237771
HLA-H	6.25611	4.15379	-0.590836	0.0073	0.319153	-0.612837	0.0015722	0.0985671	-0.524249	0.00136438	0.0950516
TMEM219	209.233	151.462	-0.466153	0.0073	0.319153	-0.482973	0.00364281	0.133226	-0.42688	0.00406447	0.134814
DCXR	138.161	100.257	-0.462652	0.0073	0.319153	-0.474618	0.00439974	0.146732	-0.420816	0.00508683	0.145615
RARRES2	84.4962	60.4539	-0.483049	0.00735	0.320491	-0.493314	0.015017	0.235471	-0.411728	0.0182819	0.224457
JAG1	5.56785	3.99841	-0.477694	0.0075	0.324463	-0.483717	0.00191967	0.105708	-0.432721	0.00202214	0.108876
NANOS3	11.3672	6.70269	-0.762069	0.0075	0.324463	-0.58411	0.00802843	0.190096	-0.481464	0.00916128	0.177358
RBM6	43.9601	31.2165	-0.493889	0.00775	0.332666	-0.423291	0.010234	0.200245	-0.375311	0.0123539	0.192617
KCNE4	4.81595	2.94161	-0.711211	0.0079	0.336483	-0.715851	0.0200776	0.261632	-0.507181	0.0215718	0.233589
SLC9A3R2	79.5295	54.2829	-0.550993	0.00795	0.337742	-0.534149	0.00981319	0.198802	-0.441717	0.0128192	0.195215
GPR35	2.15607	0.910291	-1.244	0.00805	0.340241	-1.10814	0.000213351	0.033521	-0.800911	0.000208336	0.0449936
TBX2	3.45788	2.13459	-0.695927	0.0081	0.340612	-0.701648	0.0113228	0.207082	-0.519699	0.0123387	0.192617
CRISPLD2	2.54021	1.54224	-0.719918	0.00825	0.346039	-0.714255	0.0107908	0.203076	-0.529037	0.011894	0.190078
MMP14	3.4546	2.27646	-0.601725	0.00835	0.348465	-0.596422	0.00933598	0.196632	-0.475961	0.0101523	0.184593
RPS19	625.178	435.572	-0.521356	0.0084	0.349669	-0.449437	0.010852	0.203439	-0.390614	0.0122933	0.192617
IFI44	10.1459	6.58316	-0.624048	0.0087	0.358544	-0.601433	0.00295342	0.125766	-0.502251	0.00355657	0.129213
CHCHD10	126.179	89.828	-0.490235	0.0087	0.358544	-0.511924	0.00923911	0.196625	-0.433034	0.0129305	0.195893
LMOD1	7.62625	5.29618	-0.526022	0.00885	0.363819	-0.494195	0.0284706	0.286035	-0.387455	0.0371066	0.279393
TRIM22	4.0773	2.71521	-0.586552	0.0089	0.364966	-0.612797	0.00629118	0.172313	-0.490968	0.00748781	0.165764
PXN	12.8188	8.90504	-0.525571	0.009	0.36634	-0.499059	0.0143551	0.229355	-0.414456	0.0176222	0.221554
MUC6	0.769613	0.396832	-0.955605	0.00905	0.366569	-0.905474	0.00468531	0.150565	-0.630261	0.00462012	0.140702
PRX	3.44868	2.17528	-0.664845	0.00905	0.366569	-0.67984	0.010526	0.203044	-0.509173	0.0137822	0.200998
RASD1	44.826	32.1784	-0.478241	0.0091	0.367022	-0.476688	0.0216787	0.267893	-0.397821	0.0283662	0.255083
HMGB2	27.8864	19.9864	-0.480542	0.00915	0.367022	-0.495264	0.00189121	0.105425	-0.441566	0.00206525	0.109065
SDPR	5.91659	4.03339	-0.552773	0.00915	0.367022	-0.565813	0.0287428	0.286035	-0.434781	0.0320317	0.263377
MIR143HG	1.20182	0.712773	-0.75371	0.00925	0.36924	-0.7717	0.0238361	0.275535	-0.493047	0.0307045	0.261227
HIF3A	7.94352	5.65842	-0.489379	0.00935	0.371438	-0.465772	0.0458333	0.340601	-0.373712	0.0514729	0.317912
PILRB	27.5189	17.5725	-0.647103	0.00945	0.371835	-0.63871	0.00192136	0.105708	-0.531826	0.002552	0.113482
OAS3	2.73963	1.79527	-0.609775	0.00945	0.371835	-0.616958	0.0224239	0.269552	-0.457493	0.0281026	0.253853
PPP1R14B	29.6068	20.6197	-0.521906	0.0095	0.372031	-0.529439	0.00855056	0.192713	-0.446081	0.00955857	0.179855
RELB	3.0532	1.8962	-0.687214	0.00955	0.372225	-0.685812	0.00765315	0.187154	-0.533377	0.00784787	0.167881
AGER	4.24169	2.37671	-0.835671	0.00965	0.372573	-0.782466	0.000924449	0.0754708	-0.634269	0.000728618	0.0749998
AKAP8L	38.6942	28.1034	-0.461372	0.00965	0.372573	-0.471225	0.00354916	0.132888	-0.417972	0.00464803	0.140702
NAA16	3.17566	1.99565	-0.670202	0.0097	0.372573	-0.665574	0.00176655	0.101545	-0.303249	0.0329546	0.265965
CD44	9.13003	5.55255	-0.717468	0.00975	0.372573	-0.74138	0.0362449	0.313495	-0.453753	0.050885	0.316842
SH3TC1	1.78708	1.06977	-0.740298	0.00985	0.372573	-0.768665	0.00168369	0.100491	-0.608334	0.00166222	0.100547
FZD4	3.48912	2.42267	-0.526264	0.00985	0.372573	-0.519537	0.00644187	0.174178	-0.44867	0.00697329	0.163519
LDLR	5.26941	3.33394	-0.660412	0.00985	0.372573	-0.656235	0.00852371	0.192713	-0.502578	0.0124657	0.192757
THBS4	11.3335	8.2482	-0.458438	0.0099	0.372573	-0.470861	0.00637071	0.173366	-0.412277	0.00715653	0.164899
SORBS3	46.1312	33.3001	-0.470215	0.00995	0.372573	-0.429849	0.015055	0.235775	-0.371591	0.0170763	0.218795
TCN2	11.5823	8.0158	-0.530998	0.01005	0.372573	-0.535344	0.00219268	0.113175	-0.462941	0.00214831	0.109327
WASH7P	9.19804	6.22304	-0.563707	0.0101	0.372573	-0.5684	0.00408171	0.143768	-0.478889	0.00515184	0.145839
MT1F	128.44	91.2462	-0.493261	0.0101	0.372573	-0.525929	0.0241884	0.277163	-0.413267	0.0321392	0.263759
ABCD4	10.9834	7.65931	-0.520034	0.01015	0.372753	-0.50483	0.00539113	0.159391	-0.437042	0.00688925	0.1633
ROBO4	4.89207	3.43182	-0.511469	0.0102	0.373759	-0.515261	0.012511	0.214518	-0.425979	0.0144051	0.205097
NFKB2	4.28378	2.47483	-0.791553	0.0103	0.375757	-0.856296	0.00127019	0.0897934	-0.649595	0.00162788	0.100547
NOP2	8.14869	5.71564	-0.511653	0.0103	0.375757	-0.491218	0.00289205	0.125329	-0.438281	0.00332147	0.126977
S100A16	107.212	75.726	-0.501612	0.0104	0.377737	-0.482742	0.0228292	0.270995	-0.396023	0.0277774	0.25361
HNRNPU-AS1	16.1762	6.30789	-1.35864	0.01045	0.378721	-1.64769	3.60629e-06	0.00304226	-0.576883	0.00440644	0.138365
SIGIRR	20.6735	14.4495	-0.516759	0.0105	0.3797	-0.534488	0.00626239	0.17227	-0.450952	0.00817727	0.171089
ASPHD1	138.113	103.705	-0.413372	0.01055	0.37999	-0.373107	0.0174377	0.248487	-0.333666	0.0204928	0.230956
MBD3	73.5794	54.9961	-0.419973	0.0106	0.37999	-0.39121	0.00248201	0.120797	-0.364021	0.00158645	0.0994703
JDP2	7.74585	5.25674	-0.559255	0.0106	0.37999	-0.55332	0.00144619	0.0949954	-0.491953	0.00166498	0.100547
PLP2	8.52223	5.14157	-0.729023	0.01075	0.382053	-0.724307	0.00110972	0.0830911	-0.592396	0.000835104	0.0766201
GADD45A	35.5394	23.453	-0.599646	0.01095	0.388326	-0.601393	0.0220093	0.269552	-0.447249	0.0306818	0.261227
RBM33	5.39346	3.94005	-0.452997	0.011	0.388432	-0.451053	0.000905869	0.0754136	-0.41726	0.000791314	0.0764133
SERPINA3	77.0225	15.6186	-2.30201	0.01105	0.389365	-2.30531	5.31189e-05	0.0137177	-0.560777	0.0193702	0.22763
C1orf226	1.58831	0.987921	-0.685022	0.0113	0.393974	-0.710165	0.00360144	0.132888	-0.570934	0.0029327	0.12048
DAZAP1	32.1812	23.7867	-0.436062	0.0113	0.393974	-0.446373	0.00277719	0.123006	-0.404812	0.00354808	0.129213
ADAMTSL4	0.750926	0.391948	-0.938007	0.0113	0.393974	-0.781127	0.00483299	0.152922	-0.577476	0.00512244	0.145702
ANP32B	108.793	79.6554	-0.449743	0.0113	0.393974	-0.466383	0.0273254	0.285497	-0.377784	0.0355978	0.275313
GNB3	3.11905	1.59029	-0.971815	0.0114	0.394961	-0.800569	0.00332309	0.131819	-0.611065	0.00315375	0.124765
BCAM	15.6622	11.3998	-0.458277	0.01145	0.395863	-0.46011	0.00926936	0.196632	-0.395969	0.0105847	0.188728
EEF1D	182.459	127.334	-0.518952	0.0116	0.397721	-0.48406	0.00921311	0.196625	-0.412613	0.0116114	0.189509
MGP	11.4499	6.90349	-0.72994	0.0116	0.397721	-0.761599	0.0157772	0.241173	-0.502839	0.023982	0.241476
ISG15	180.998	92.0958	-0.974769	0.01175	0.398728	-1.00016	0.000499025	0.0548708	-0.719164	0.000896525	0.0777497
MT1L	23.5566	13.245	-0.830683	0.01175	0.398728	-0.889255	0.00744052	0.185558	-0.596836	0.00826972	0.171758
LENG8	34.6586	25.5945	-0.437384	0.01175	0.398728	-0.359421	0.0325989	0.302773	-0.31509	0.0375035	0.280726
PTBP1	18.4322	13.0066	-0.50298	0.0119	0.402166	-0.427509	0.00397129	0.140764	-0.384885	0.00330582	0.126977
TAP1	13.4689	8.15877	-0.723204	0.01205	0.406405	-0.643702	0.0108033	0.203076	-0.491545	0.0146668	0.206293
ECE1	14.7706	10.6249	-0.475285	0.0121	0.40726	-0.474759	0.00553998	0.161868	-0.414722	0.00600179	0.153827
GADD45G	16.4527	10.9916	-0.58193	0.0123	0.409818	-0.614235	0.00607059	0.169574	-0.500584	0.00775764	0.166983
RELA	17.9942	13.0425	-0.464309	0.01245	0.412322	-0.461854	0.0043517	0.145678	-0.410919	0.0047384	0.141711
CLK1	55.6873	37.8079	-0.558659	0.0125	0.41315	-0.467304	0.0248907	0.279226	-0.389724	0.0301618	0.259634
RRAS	26.0057	18.4241	-0.497236	0.01255	0.41315	-0.526416	0.00974513	0.198802	-0.437804	0.0111612	0.189509
NOSTRIN	4.33675	2.68097	-0.693859	0.01265	0.41315	-0.694931	0.00123201	0.0889758	-0.584521	0.000685687	0.0724591
ZDHHC11	4.90447	3.06817	-0.676718	0.01265	0.41315	-0.667893	0.0123791	0.213703	-0.502159	0.0155074	0.210921
FAM129B	20.8472	14.974	-0.477396	0.01265	0.41315	-0.477366	0.0166462	0.244364	-0.396256	0.0204798	0.230956
MICA	6.86821	4.06937	-0.755127	0.01275	0.415595	-0.654779	0.00308454	0.128765	-0.544052	0.00226785	0.110545
EHD2	12.0083	8.48208	-0.50154	0.01295	0.420455	-0.50577	0.0287942	0.286107	-0.40244	0.0349248	0.273723
CFB	2.75767	1.69309	-0.703789	0.013	0.421219	-0.682186	0.00196144	0.107446	-0.555977	0.00151783	0.0976887
CXCL1	2.43529	0.805131	-1.5968	0.01305	0.421219	-1.64597	0.00169222	0.100491	-0.712387	0.00290296	0.1204
C2CD2	6.49035	4.75768	-0.448037	0.01315	0.422758	-0.455509	0.000700498	0.0642326	-0.416839	0.000443259	0.060866
PTH1R	12.4162	8.40988	-0.562064	0.0132	0.422758	-0.591518	0.00995961	0.198802	-0.471893	0.0120788	0.19181
ECHDC2	19.4644	13.7697	-0.499343	0.01345	0.427451	-0.453224	0.0190391	0.256854	-0.383523	0.0222759	0.235575
TIE1	6.64524	4.71981	-0.493592	0.0135	0.428217	-0.519698	0.0282559	0.286035	-0.405509	0.0363242	0.276929
TTC21A	1.89674	1.12378	-0.755161	0.01355	0.428919	-0.668288	0.00389028	0.138561	-0.537497	0.00361833	0.129213
TMEM86B	6.78256	4.56957	-0.569771	0.0136	0.428919	-0.5101	0.00263045	0.123006	-0.452715	0.00209241	0.109248
LFNG	13.9134	9.63815	-0.529652	0.0136	0.428919	-0.525859	0.0253464	0.280369	-0.413979	0.0322393	0.26418
AZGP1	6.12009	3.9133	-0.645168	0.01365	0.429676	-0.641802	0.0344473	0.308272	-0.450881	0.0393262	0.284971
ID1	42.8626	29.899	-0.519622	0.01375	0.432001	-0.519542	0.0233696	0.274322	-0.404943	0.0311349	0.261649
C1QL2	18.2438	13.4398	-0.440896	0.01385	0.433042	-0.440996	0.0104001	0.201844	-0.391782	0.011223	0.189509
IER5L	9.30667	6.17647	-0.591482	0.0139	0.433042	-0.598393	0.0157984	0.241173	-0.466859	0.0202178	0.23036
MXD1	4.04733	2.75082	-0.557107	0.014	0.433042	-0.555741	0.00234812	0.116513	-0.486258	0.00290488	0.1204
TRAF4	11.3232	8.10483	-0.482433	0.014	0.433042	-0.483681	0.00824788	0.191748	-0.419656	0.00907504	0.176318
C1QTNF1	5.18483	3.35554	-0.627752	0.01405	0.433042	-0.621758	0.00500634	0.154169	-0.505149	0.00535461	0.146863
TMEM79	3.78349	2.33563	-0.695905	0.01415	0.433042	-0.628106	0.00356741	0.132888	-0.528574	0.00269059	0.116227
KLF6	8.88649	6.44527	-0.463372	0.01415	0.433042	-0.460977	0.00419852	0.143941	-0.410293	0.00497806	0.144631
RHOC	154.288	110.112	-0.48665	0.01415	0.433042	-0.486877	0.0100659	0.198802	-0.415851	0.0114967	0.189509
FNDC4	55.2281	41.2972	-0.419359	0.01425	0.434494	-0.434245	0.00671835	0.17694	-0.385503	0.00862234	0.173779
HAP1	12.3429	8.15333	-0.598218	0.01425	0.434494	-0.623615	0.0201998	0.261793	-0.456915	0.0286105	0.255518
WWTR1	9.57424	6.78828	-0.496112	0.01435	0.43665	-0.511493	0.0213741	0.265425	-0.404595	0.0280776	0.253853
NOD1	1.44393	0.899329	-0.683083	0.0144	0.43665	-0.653218	0.00235715	0.116513	-0.548195	0.0014153	0.0961862
SELO	12.4601	8.93549	-0.479695	0.0146	0.437627	-0.482494	0.00376065	0.135576	-0.42657	0.00449201	0.139698
NPDC1	149.785	111.232	-0.429327	0.0146	0.437627	-0.439295	0.00688584	0.177921	-0.390144	0.00870779	0.174488
CCDC69	4.05019	2.69996	-0.585051	0.01465	0.437627	-0.595926	0.00190074	0.105491	-0.507506	0.00148968	0.0969036
NAALAD2	3.62524	2.47689	-0.549549	0.01465	0.437627	-0.540264	0.0065315	0.174441	-0.465111	0.00660886	0.160366
THBS1	1.19315	0.635175	-0.909551	0.01485	0.438834	-0.918109	0.00295089	0.125766	-0.641445	0.00352167	0.129213
SLC2A4RG	17.4755	11.9564	-0.547558	0.0149	0.438834	-0.537971	0.00207454	0.111234	-0.469212	0.00232113	0.111329
EIF4EBP1	11.2669	7.09939	-0.666323	0.0149	0.438834	-0.679659	0.00676838	0.17694	-0.537982	0.006326	0.157841
PRR5	17.6076	12.5283	-0.491009	0.01495	0.438834	-0.500354	0.00336104	0.132494	-0.443282	0.00397645	0.13303
IL1R1	2.09199	1.09159	-0.93844	0.015	0.439521	-0.937009	0.00359282	0.132888	-0.639536	0.00414285	0.135372
COL7A1	1.402	0.942056	-0.573605	0.01555	0.452428	-0.603346	0.00473335	0.150871	-0.496145	0.00583474	0.152024
FAM195A	35.3565	25.5507	-0.468612	0.01555	0.452428	-0.418772	0.0142924	0.229223	-0.369054	0.0163488	0.215438
MAP2K3	9.86704	6.64515	-0.570315	0.01575	0.456639	-0.549883	0.00878248	0.194971	-0.461166	0.0102842	0.185603
TNFRSF14	8.13629	5.48639	-0.568515	0.0158	0.457133	-0.595412	0.00143989	0.0949954	-0.510351	0.00147034	0.0966581
RAMP1	183.248	137.214	-0.417372	0.01585	0.457133	-0.453263	0.0110508	0.204502	-0.396802	0.0125179	0.193326
PLSCR1	6.53846	4.48776	-0.542956	0.01585	0.457133	-0.572077	0.0161916	0.242342	-0.448495	0.0199616	0.229175
RIN3	2.69752	1.86202	-0.534763	0.01615	0.463359	-0.513959	0.0152913	0.23723	-0.426086	0.0130682	0.196845
PTP4A3	16.0341	11.1577	-0.523096	0.0162	0.463988	-0.543459	0.00420252	0.143941	-0.456079	0.00518319	0.145839
MYL12A	44.6066	32.6221	-0.451405	0.0164	0.467905	-0.452472	0.00349143	0.132888	-0.400955	0.00357689	0.129213
GLIS3	2.22111	1.48308	-0.582681	0.01645	0.467905	-0.578587	0.0101879	0.200183	-0.469809	0.0111327	0.189509
NLRC5	1.10771	0.689024	-0.684954	0.0165	0.468331	-0.700787	0.00363335	0.133226	-0.553496	0.0034074	0.128852
TSSC4	28.9877	21.4875	-0.43194	0.01655	0.468331	-0.416109	0.0085178	0.192713	-0.371356	0.0108852	0.188778
ACVRL1	5.41813	3.55909	-0.606287	0.0166	0.468943	-0.618743	0.0234772	0.274489	-0.450337	0.0312797	0.26167
C1S	8.83679	6.22221	-0.506095	0.01665	0.469553	-0.517487	0.00371244	0.134992	-0.442458	0.00420115	0.135465
TSC22D4	115.324	85.6922	-0.428452	0.01675	0.47137	-0.397795	0.0468747	0.342943	-0.33276	0.0528926	0.31999
SHC1	14.0852	9.3313	-0.594029	0.0168	0.47137	-0.585141	0.00778133	0.189356	-0.472309	0.0106581	0.188728
RAB20	3.87907	2.24766	-0.787286	0.01685	0.471971	-0.788589	0.00999165	0.198802	-0.56067	0.0102042	0.184673
C10orf54	14.7115	10.2427	-0.522341	0.01705	0.47596	-0.524984	0.0107747	0.203076	-0.437992	0.013352	0.198444
HLA-B	169.017	124.287	-0.443493	0.01715	0.47714	-0.485584	0.00841835	0.192713	-0.409768	0.0108155	0.188778
MIR100HG	27.4996	20.0203	-0.457949	0.0175	0.483386	-0.457724	0.00613392	0.170966	-0.408197	0.00762457	0.166623
ARHGDIG	275.939	208.254	-0.406003	0.01755	0.483385	-0.421722	0.0285362	0.286035	-0.360074	0.0353016	0.275269
SERTAD1	17.3774	11.4411	-0.602987	0.01755	0.483386	-0.612025	0.0403022	0.326285	-0.437924	0.0463152	0.304389
CCNL1	9.98144	7.24677	-0.461911	0.01795	0.489257	-0.450613	0.00291658	0.125766	-0.407638	0.00290578	0.1204
PLEKHG1	2.92043	2.09348	-0.480275	0.018	0.489257	-0.49644	0.00962741	0.198438	-0.421145	0.0105055	0.187916
NENF	177.47	130.787	-0.440356	0.018	0.489257	-0.447438	0.0276633	0.286035	-0.36833	0.0365198	0.277614
BACE2	2.15641	1.33627	-0.690422	0.0181	0.489559	-0.723429	0.00695692	0.179293	-0.545746	0.00740278	0.165388
SMARCD2	9.9853	7.48879	-0.415073	0.0181	0.489559	-0.416406	0.0110015	0.204502	-0.36923	0.0112461	0.189509
SLC7A2	2.87189	2.01934	-0.508118	0.0182	0.489859	-0.50745	0.0240154	0.276264	-0.411835	0.0274324	0.252367
HSF4	7.65202	5.22348	-0.55083	0.0183	0.490699	-0.591717	0.00100527	0.0789722	-0.513871	0.00129036	0.092482
ATAD3B	6.66438	4.64751	-0.520015	0.01835	0.490699	-0.474358	0.0096242	0.198438	-0.408214	0.0109846	0.188778
HHEX	3.66203	2.36852	-0.628659	0.0184	0.491241	-0.629094	0.0162754	0.242578	-0.486451	0.0157196	0.212035
CD151	44.943	33.0964	-0.441422	0.0185	0.49232	-0.4447	0.00440714	0.146732	-0.394857	0.0051238	0.145702
PDLIM2	15.9336	11.3176	-0.493497	0.01885	0.498424	-0.458852	0.0097948	0.198802	-0.393858	0.0107356	0.188778
MLXIPL	8.08635	5.76215	-0.48888	0.01895	0.49999	-0.431952	0.037281	0.317435	-0.354325	0.0485492	0.310263
SLC25A37	6.55399	4.52487	-0.534497	0.019	0.49999	-0.503985	0.00276186	0.123006	-0.444768	0.00205988	0.109065
PLEKHF1	4.84276	3.2098	-0.593346	0.019	0.49999	-0.593202	0.0121161	0.212288	-0.47658	0.0111892	0.189509
CFH	3.91133	2.6794	-0.54575	0.0191	0.501542	-0.557568	0.0368367	0.315167	-0.407671	0.0469408	0.305555
NDUFA4L2	39.5568	25.6691	-0.623892	0.01915	0.501542	-0.626233	0.00544899	0.160391	-0.498267	0.00770299	0.166779
ZDHHC18	8.57741	6.21817	-0.464053	0.0194	0.506484	-0.45632	0.0183505	0.253396	-0.389265	0.0224247	0.235575
RAB34	23.2235	16.2323	-0.516719	0.01955	0.507195	-0.482754	0.0182458	0.252884	-0.401891	0.0215541	0.233589
FBLN5	11.7673	8.90659	-0.401836	0.0199	0.512255	-0.403438	0.0217922	0.268508	-0.347756	0.028446	0.255266
TCAP	9.1828	4.95583	-0.889808	0.0203	0.51979	-0.924604	0.00327517	0.130784	-0.644915	0.0037209	0.129602
CLEC3B	63.5445	44.8904	-0.50136	0.02035	0.51979	-0.53212	0.0359732	0.313084	-0.394906	0.0510383	0.317095
GPRC5C	11.8368	8.3455	-0.504207	0.0207	0.527914	-0.469006	0.0324139	0.302773	-0.38411	0.0356627	0.275313
RHBDD3	13.7461	10.1425	-0.438616	0.02075	0.528374	-0.41596	0.00288375	0.125329	-0.380203	0.00238106	0.111329
CRTC2	12.2518	9.17396	-0.417372	0.02085	0.52858	-0.407691	0.00519999	0.155192	-0.369509	0.00509606	0.145665
IRF7	6.26246	3.68726	-0.76418	0.0209	0.52858	-0.821262	0.00314254	0.129222	-0.605607	0.00410152	0.13535
XBP1	15.9637	12.0099	-0.410573	0.0209	0.52858	-0.419623	0.00642051	0.173973	-0.377724	0.00724069	0.164899
F11R	3.10286	2.12143	-0.548562	0.02095	0.52858	-0.557503	0.0124472	0.214294	-0.44695	0.0150921	0.20882
TXNIP	43.1536	31.6796	-0.445925	0.02095	0.52858	-0.459326	0.0329779	0.303491	-0.361382	0.0454758	0.301368
UBXN11	22.5587	16.2938	-0.469363	0.0211	0.529133	-0.349753	0.0110865	0.204502	-0.318858	0.011611	0.189509
RPSAP58	203.094	157.645	-0.365473	0.0211	0.529133	-0.37997	0.0162262	0.242342	-0.337859	0.0172141	0.219836
CHKA	25.7894	19.602	-0.395777	0.02125	0.531282	-0.377684	0.0110694	0.204502	-0.341271	0.0114514	0.189509
SNHG1	22.6811	16.2709	-0.479197	0.02185	0.537401	-0.4593	0.00483395	0.152922	-0.40632	0.00540102	0.147269
RPL35	1667.77	1219.35	-0.451807	0.0219	0.537401	-0.486606	0.00729381	0.184223	-0.421222	0.0083905	0.173267
MSN	30.9747	23.4535	-0.401286	0.0225	0.541245	-0.413835	0.0146322	0.232901	-0.359699	0.0161255	0.213869
C1QTNF6	2.24735	1.46792	-0.614452	0.0226	0.541328	-0.488767	0.0338395	0.305985	-0.399143	0.0300628	0.259634
FTCD	3.39799	1.86383	-0.866412	0.02265	0.541328	-0.838344	0.0274304	0.285727	-0.501121	0.0337287	0.26937
SRGN	32.1199	23.2803	-0.464361	0.0227	0.541328	-0.465913	0.0426256	0.331727	-0.36727	0.0537649	0.321678
RNF208	95.0383	72.4144	-0.392231	0.02295	0.542592	-0.390599	0.0417707	0.33002	-0.332864	0.0524258	0.319358
SELM	185.1	142.68	-0.375523	0.0231	0.543031	-0.374132	0.00801524	0.190096	-0.341419	0.00725767	0.164899
FKBP10	14.6851	11.0836	-0.405927	0.0233	0.545428	-0.416752	0.0325078	0.302773	-0.351367	0.0366856	0.278104
IFIT3	17.2389	11.8759	-0.537633	0.02335	0.545428	-0.488441	0.0161622	0.242342	-0.405937	0.0210616	0.232567
MTA2	21.0572	16.2624	-0.37277	0.0234	0.545428	-0.392762	0.00384652	0.137497	-0.360408	0.00344384	0.128886
MAP3K6	3.39048	2.20868	-0.618306	0.0234	0.545428	-0.651725	0.00977084	0.198802	-0.499395	0.0128162	0.195215
TNFRSF1B	4.74338	3.24636	-0.547094	0.0234	0.545428	-0.561314	0.0141559	0.228117	-0.438813	0.0193284	0.22755
ZNF581	8.30725	5.45752	-0.606125	0.0235	0.546987	-0.585128	0.00132872	0.0923824	-0.517133	0.000677179	0.0724591
ELTD1	2.92634	1.90475	-0.619497	0.0237	0.548552	-0.651872	0.00468806	0.150565	-0.532575	0.00376838	0.129602
ISG20	5.32852	3.15455	-0.756302	0.0237	0.548552	-0.767471	0.0129931	0.218636	-0.53468	0.0145428	0.205577
CBR3	13.5528	9.17435	-0.562916	0.02395	0.550484	-0.543788	0.00913774	0.196625	-0.458964	0.00830306	0.172
CCDC130	16.0382	11.7978	-0.442997	0.02445	0.555011	-0.425959	0.00229161	0.115072	-0.388201	0.00177322	0.101344
FABP7	155.143	119.412	-0.377651	0.0245	0.555011	-0.372713	0.0279705	0.286035	-0.325691	0.0338568	0.269766
FAM89A	10.6029	7.3202	-0.534504	0.02455	0.555011	-0.542192	0.00917416	0.196625	-0.445937	0.00957831	0.179878
ACSL5	3.66542	2.34418	-0.644896	0.02455	0.555011	-0.637809	0.023457	0.274489	-0.461223	0.0292478	0.257086
PARP10	8.28249	6.30124	-0.394428	0.02485	0.557169	-0.399639	0.0275532	0.285785	-0.342609	0.0301128	0.259634
LTBR	6.81783	4.70384	-0.535474	0.0249	0.557169	-0.530061	0.0059196	0.166255	-0.454671	0.00520551	0.145839
SLC27A3	5.62834	3.71333	-0.599997	0.0249	0.557169	-0.589483	0.0199658	0.261464	-0.449764	0.0252141	0.245043
PODXL	15.1538	11.1005	-0.44905	0.0249	0.557169	-0.457129	0.0409768	0.32901	-0.363769	0.0524392	0.319358
RFNG	24.4404	18.3152	-0.416228	0.02495	0.557169	-0.378472	0.00767244	0.187154	-0.343936	0.00760677	0.166623
VPS37B	23.3771	17.8931	-0.385695	0.02525	0.558579	-0.389126	0.00970578	0.198802	-0.354051	0.0114761	0.189509
SLC27A1	22.2894	17.2879	-0.366599	0.02535	0.558579	-0.385466	0.014388	0.229592	-0.343689	0.0154622	0.210921
MTHFD2	5.30716	3.40469	-0.640416	0.02535	0.558579	-0.629224	0.019425	0.257926	-0.477459	0.0209266	0.232567
MMP17	28.7058	21.9239	-0.388835	0.0256	0.561797	-0.381759	0.033613	0.305693	-0.331375	0.042929	0.296603
TGIF1	8.98363	5.74123	-0.645939	0.02575	0.562146	-0.616247	0.0092288	0.196625	-0.495232	0.00924556	0.17757
ROM1	30.8546	21.2784	-0.536095	0.0258	0.562494	-0.531293	0.0163435	0.242736	-0.422157	0.0225365	0.236014
HAUS7	17.1863	13.0496	-0.397254	0.02585	0.562842	-0.411911	0.0170692	0.246568	-0.355837	0.0213952	0.233277
IGFBP7	164.288	114.454	-0.521467	0.0259	0.563189	-0.546135	0.00293362	0.125766	-0.465502	0.00321949	0.126164
MSRB2	30.7714	23.9534	-0.361361	0.026	0.563338	-0.369175	0.00896439	0.195916	-0.336328	0.00853208	0.173779
ARHGAP29	2.52323	1.84839	-0.449008	0.026	0.563338	-0.445974	0.02228	0.269552	-0.376288	0.0243936	0.242586
CDK5RAP3	53.8977	41.7631	-0.367995	0.0261	0.563338	-0.348469	0.0203133	0.261793	-0.310966	0.0224134	0.235575
ZFP36	30.9347	17.2056	-0.846349	0.0261	0.563338	-0.837853	0.0385394	0.321687	-0.472988	0.0478716	0.308617
ICAM2	23.3731	13.0787	-0.837634	0.0262	0.563338	-0.676862	0.0204348	0.261793	-0.492045	0.0212861	0.232822
LGI4	44.8151	34.8763	-0.36174	0.02625	0.563338	-0.371484	0.0138646	0.226716	-0.334108	0.0130425	0.196822
KANK3	5.99694	4.28204	-0.485929	0.02635	0.563338	-0.422538	0.0263501	0.282812	-0.354989	0.0292032	0.256959
ATHL1	4.92023	3.38912	-0.537817	0.0264	0.563678	-0.537885	0.0158181	0.241173	-0.427751	0.0204587	0.230956
NEDD9	3.49601	2.51305	-0.476273	0.0266	0.563816	-0.55197	0.00912219	0.196625	-0.461798	0.00930945	0.177574
C5orf27	2.16733	1.19333	-0.860923	0.02665	0.563816	-0.843289	0.0113409	0.207082	-0.557861	0.0135194	0.200135
TUBB6	7.97892	4.90377	-0.702302	0.02675	0.563816	-0.703222	0.0222909	0.269552	-1.12518	1.81008e-10	1.75913e-06
PNP	8.21601	5.77361	-0.508964	0.02675	0.563816	-0.502561	0.043716	0.333736	-0.392889	0.0506564	0.316289
FXYD5	12.2374	8.33086	-0.55476	0.0268	0.563816	-0.591371	0.00859251	0.192783	-0.478541	0.00860571	0.173779
ERG	2.09672	1.41464	-0.567694	0.0268	0.563816	-0.560677	0.0115927	0.208373	-0.462297	0.00936855	0.17792
NQO1	19.4362	14.806	-0.392558	0.02685	0.563816	-0.396933	0.0119213	0.210982	-0.356561	0.0125784	0.19373
LAMB2	9.9675	7.80509	-0.352817	0.02705	0.565847	-0.382158	0.0192754	0.257561	-0.335555	0.0205191	0.230956
ITPRIP	1.51489	0.987374	-0.617546	0.0271	0.565847	-0.622971	0.00956287	0.19805	-0.499159	0.00846175	0.173676
MOV10	5.67785	4.07095	-0.479979	0.0273	0.565847	-0.516697	0.00635976	0.173366	-0.44015	0.00713795	0.164899
WFDC1	16.8094	12.0522	-0.479974	0.0275	0.565847	-0.478359	0.0195441	0.258423	-0.399695	0.0239994	0.241476
CRABP2	10.574	6.71758	-0.654512	0.0276	0.565847	-0.656185	0.0097279	0.198802	-0.504071	0.011505	0.189509
MTRNR2L3	15.2061	5.60517	-1.43982	0.02765	0.565847	-1.44243	7.5241e-06	0.00528944	-0.985881	1.12368e-05	0.00808924
SHC2	37.8774	29.6073	-0.355386	0.02765	0.565847	-0.35285	0.0212634	0.265091	-0.31479	0.0243627	0.242586
GLIS2	7.14721	5.25734	-0.443048	0.02765	0.565847	-0.446322	0.0463414	0.342554	-0.361459	0.0516666	0.318286
CDKN1A	36.1547	12.8388	-1.49367	0.02835	0.568583	-1.50058	0.00220019	0.113175	-0.6809	0.00463088	0.140702
LMO2	35.6135	27.3216	-0.382385	0.0296	0.584432	-0.40181	0.0183829	0.253396	-0.343829	0.0223227	0.235575
HSPA7	5.93692	0.58097	-3.35318	0.0298	0.586978	-3.32263	6.13588e-10	3.88217e-06	-0.736497	0.00139307	0.0958284
HMOX1	7.43942	5.26829	-0.497857	0.03	0.589794	-0.509607	0.00984069	0.198802	-0.431952	0.00839806	0.173267
BCAT2	11.7046	8.16352	-0.519806	0.03005	0.589794	-0.487222	0.0056402	0.162544	-0.426529	0.00572986	0.15106
ATP5D	204.27	154.093	-0.406674	0.03005	0.589794	-0.44662	0.0218685	0.268925	-0.377876	0.0280957	0.253853
RPL29	467.009	359.775	-0.376359	0.03015	0.590354	-0.395183	0.0187522	0.255977	-0.347924	0.0210772	0.232567
NME4	74.9526	57.6004	-0.3799	0.03035	0.592844	-0.376559	0.0324651	0.302773	-0.32509	0.0370446	0.279102
PVRL2	14.9722	11.1799	-0.421374	0.0306	0.592844	-0.434354	0.00855894	0.192713	-0.385134	0.00926	0.17757
STARD8	1.62902	1.04841	-0.635795	0.0309	0.597255	-0.643328	0.0169311	0.245735	-0.482038	0.0176208	0.221554
HLA-C	151.328	117.528	-0.364667	0.03105	0.599115	-0.387116	0.0178049	0.250337	-0.336149	0.0196425	0.228305
C9orf142	62.2251	47.2417	-0.397436	0.0312	0.599115	-0.382633	0.0260567	0.282801	-0.330454	0.0334027	0.26773
NDUFA3	627.912	485.132	-0.372184	0.0313	0.599379	-0.38775	0.0339983	0.306233	-0.334207	0.0420362	0.294099
FOXC1	3.2053	2.2975	-0.480397	0.0315	0.60251	-0.496672	0.0339006	0.305985	-0.390275	0.0356242	0.275313
UBTD1	16.5443	12.164	-0.443714	0.0316	0.603027	-0.448306	0.00498568	0.154169	-0.401556	0.00420258	0.135465
PAQR5	0.925797	0.621652	-0.57459	0.0316	0.603027	-0.532687	0.00969386	0.198802	-0.448694	0.00599946	0.153827
C19orf24	29.7562	22.012	-0.434899	0.03165	0.603285	-0.413562	0.0217521	0.268361	-0.357716	0.0269592	0.250841
NDOR1	6.17813	4.65606	-0.40806	0.03185	0.6057	-0.397161	0.00592549	0.166255	-0.359282	0.00518083	0.145839
B4GALT1	2.2014	1.47688	-0.575867	0.0321	0.609752	-0.529127	0.00678171	0.17694	-0.456789	0.0043562	0.138064
VEGFB	83.1474	63.5742	-0.387228	0.0323	0.611555	-0.389364	0.0206514	0.261793	-0.341959	0.0218197	0.233966
CRYAB	1548.79	874.835	-0.824057	0.03235	0.611555	-0.813409	0.00803425	0.190096	-0.561572	0.0115786	0.189509
C1orf228	2.75156	1.87481	-0.553507	0.03245	0.611555	-0.516168	0.0179316	0.251281	-0.426517	0.0150986	0.20882
WASH2P	11.8012	8.61167	-0.454566	0.03255	0.611555	-0.420869	0.00953125	0.197719	-0.370259	0.0112338	0.189509
PRR14	16.4181	12.5291	-0.390009	0.0326	0.611555	-0.396529	0.00922509	0.196625	-0.35648	0.00980774	0.181038
OVGP1	2.82696	1.87696	-0.590856	0.03265	0.611555	-0.559518	0.0141694	0.228117	-0.456377	0.0127028	0.194719
RBCK1	22.9547	17.8514	-0.362751	0.033	0.614834	-0.362813	0.0120796	0.212288	-0.326908	0.0118412	0.190078
IFI6	349.902	152.838	-1.19495	0.0331	0.616003	-1.20556	3.45877e-05	0.0112224	-0.382453	0.0153522	0.210921
RPS15	504.535	390.097	-0.37112	0.0334	0.616724	-0.390199	0.0284616	0.286035	-0.337405	0.0336462	0.268906
TMBIM1	64.9011	40.375	-0.684781	0.0336	0.617203	-0.691365	0.00782229	0.189599	-0.514557	0.0118253	0.190078
BCL7C	34.6146	26.04	-0.410653	0.03415	0.620861	-0.423635	0.0224307	0.269552	-0.358572	0.0274219	0.252367
FAM43A	3.28055	2.37756	-0.464459	0.03445	0.621966	-0.476084	0.0229399	0.271694	-0.400592	0.0201916	0.23036
ANKRD10	18.708	14.6445	-0.353292	0.03445	0.621966	-0.360987	0.0184211	0.253645	-0.32455	0.0214829	0.233515
ANXA2P2	7.83884	5.13342	-0.61072	0.03445	0.621966	-0.630307	0.0200013	0.261464	-0.466634	0.0231115	0.237771
ARL6IP4	216.69	164.507	-0.397484	0.0348	0.622408	-0.38234	0.0212202	0.265091	-0.33861	0.0237935	0.240723
LRRFIP2	19.2983	14.8257	-0.380377	0.0349	0.622848	-0.342529	0.00465287	0.150565	-0.318713	0.00296287	0.120986
HOPX	208.423	155.153	-0.425821	0.035	0.623505	-0.406583	0.0410602	0.329053	-0.345008	0.0492933	0.312112
PLAC9	11.9344	8.01114	-0.575048	0.03505	0.623505	-0.553944	0.00913081	0.196625	-0.463533	0.00703021	0.163614
PRKCH	3.71495	2.64736	-0.48879	0.0352	0.624828	-0.503304	0.0235334	0.274489	-0.412469	0.0232548	0.238482
HLA-F	16.3633	11.7152	-0.482087	0.03535	0.626146	-0.525399	0.0026583	0.123006	-0.449401	0.00305327	0.123008
ASPDH	35.1265	25.5759	-0.457774	0.0356	0.629225	-0.485563	0.00949488	0.197612	-0.418119	0.0125224	0.193326
POLD4	36.1196	27.2085	-0.408726	0.036	0.632238	-0.377938	0.00995215	0.198802	-0.33753	0.0108184	0.188778
RPL18	1014.35	765.422	-0.406232	0.036	0.632238	-0.445735	0.0106669	0.203076	-0.3898	0.0117997	0.19003
GLI4	15.4149	11.4803	-0.425167	0.036	0.632238	-0.404297	0.0142374	0.228629	-0.356082	0.0146902	0.206293
PYGL	4.33668	2.96911	-0.546561	0.03605	0.632424	-0.589684	0.0106203	0.203076	-0.469014	0.0123675	0.192617
TRIP6	24.2353	18.667	-0.376621	0.0362	0.632424	-0.372686	0.0352744	0.311705	-0.322827	0.0391125	0.284198
MIAT	20.8496	13.9926	-0.575357	0.0364	0.632424	-0.457785	0.0279426	0.286035	-0.380907	0.0344555	0.271909
HSD3B7	3.46411	2.16108	-0.680731	0.03645	0.632424	-0.738177	0.0029241	0.125766	-0.579151	0.00274779	0.117382
SAP25	8.59969	5.02118	-0.776257	0.03655	0.632424	-0.683424	0.0157968	0.241173	-0.503185	0.017246	0.220099
CDKN2C	8.49925	5.84462	-0.540226	0.0366	0.632424	-0.501527	0.00920408	0.196625	-0.435657	0.00664169	0.160366
SDHAP3	4.38778	2.98556	-0.555489	0.0367	0.632424	-0.430995	0.00520004	0.155192	-0.394649	0.000901322	0.0777497
ABCB1	7.33841	4.74086	-0.630318	0.0367	0.632424	-0.630219	0.00948953	0.197612	-0.494288	0.0121955	0.192617
GSTP1	194.238	153.565	-0.338976	0.03675	0.632424	-0.338252	0.0297876	0.289871	-0.299718	0.0328672	0.265911
FASTK	53.8378	41.4016	-0.378932	0.03685	0.632424	-0.348691	0.011086	0.204502	-0.318267	0.0112612	0.189509
GCSH	15.6615	11.3584	-0.463455	0.0371	0.632424	-0.395364	0.0348267	0.309695	-0.33529	0.0407536	0.289509
BMP1	3.413	2.43523	-0.486984	0.03715	0.632424	-0.500473	0.00723836	0.183924	-0.429445	0.00639413	0.158274
GUSBP11	5.55924	3.98595	-0.479963	0.03715	0.632424	-0.453964	0.00935897	0.196632	-0.394973	0.010828	0.188778
TM4SF18	2.92648	1.99842	-0.550308	0.0372	0.632424	-0.548893	0.0354027	0.312185	-0.423322	0.0352792	0.275269
MYH14	18.0408	13.9011	-0.376062	0.0372	0.632424	-0.384088	0.0358183	0.313072	-0.32758	0.0412864	0.29086
DMPK	28.4829	22.0273	-0.370805	0.03725	0.632424	-0.354408	0.0206447	0.261793	-0.320572	0.0191995	0.227272
ZC3HAV1	3.54359	2.65565	-0.416146	0.0377	0.63445	-0.4174	0.00658252	0.17499	-0.376607	0.00632109	0.157841
P4HA1	14.4796	10.6699	-0.440479	0.0377	0.63445	-0.438822	0.0361231	0.313084	-0.366729	0.0422903	0.294241
LATS2	1.37418	0.953919	-0.526635	0.0379	0.63652	-0.538473	0.020616	0.261793	-0.439854	0.0168475	0.217621
LMNA	27.5096	20.7482	-0.406945	0.03795	0.636712	-0.450197	0.0228271	0.270995	-0.372196	0.0311374	0.261649
AOC3	1.36898	0.816582	-0.745427	0.03815	0.637026	-0.764823	0.0112249	0.205855	-0.53495	0.0133644	0.198444
FAM118A	8.72114	6.61982	-0.397725	0.03815	0.637026	-0.415318	0.0140934	0.227472	-0.357347	0.0185197	0.225121
PTPRCAP	5.08185	3.04082	-0.740894	0.0382	0.637026	-0.628702	0.0115306	0.208334	-0.488826	0.01166	0.189509
PIM1	5.40202	3.85492	-0.4868	0.0382	0.637026	-0.486223	0.0216026	0.267321	-0.405075	0.0240989	0.241476
SYNM	21.6965	15.9451	-0.444351	0.03825	0.637217	-0.460031	0.0274886	0.285785	-0.365668	0.0367881	0.278337
RBPMS	5.12621	3.3418	-0.617266	0.03835	0.637598	-0.6439	0.00501128	0.154169	-0.524	0.00417646	0.135465
CCDC151	2.5023	1.70751	-0.551359	0.0387	0.639556	-0.621292	0.0043095	0.14492	-0.518918	0.00323204	0.126323
PLK5	4.32026	2.88138	-0.584358	0.0388	0.640568	-0.563265	0.0426305	0.331727	-0.424963	0.0436431	0.298169
NOTCH4	4.22744	3.13578	-0.430959	0.03905	0.644052	-0.421477	0.0181645	0.252437	-0.361252	0.0200711	0.230024
AGTRAP	18.2745	13.3005	-0.458354	0.03915	0.644415	-0.477945	0.0245385	0.277668	-0.389318	0.0291105	0.256408
ZFAND2A	76.5671	58.676	-0.383953	0.03945	0.646105	-0.421571	0.018555	0.254658	-0.368066	0.0247932	0.243354
RIN1	10.6915	8.07646	-0.404674	0.0395	0.646105	-0.403012	0.0416072	0.33002	-0.341456	0.0506213	0.316289
PPP1R3B	0.937256	0.560492	-0.741749	0.0397	0.646105	-0.772459	0.00486794	0.153613	-0.573229	0.00503451	0.145187
STAT1	20.3993	15.6805	-0.379553	0.03975	0.646105	-0.377551	0.0343024	0.30741	-0.323915	0.0433682	0.297796
MUC20	1.34892	0.925166	-0.54402	0.0398	0.646105	-0.544323	0.0315949	0.298137	-0.426559	0.0315861	0.262592
MAP2K2	91.6831	72.5085	-0.338506	0.03995	0.647904	-0.340821	0.0115647	0.208334	-0.312922	0.0114612	0.189509
C1orf64	13.3447	7.93421	-0.750104	0.04	0.648078	-0.784797	0.0177287	0.249846	-0.526172	0.0198094	0.228305
KLF15	16.7892	12.9646	-0.372958	0.04025	0.650217	-0.379772	0.0452148	0.33895	-0.327791	0.0479808	0.308809
PLCD4	2.07652	1.39359	-0.575362	0.04045	0.650611	-0.487341	0.00880311	0.195029	-0.427646	0.00520708	0.145839
PKDCC	6.419	4.68066	-0.455638	0.04075	0.652553	-0.454336	0.0156086	0.240281	-0.393636	0.0174751	0.221076
STAT5A	2.51335	1.81587	-0.468946	0.04115	0.657048	-0.469832	0.0202748	0.261793	-0.393377	0.018108	0.224082
C17orf89	135.658	104.581	-0.375357	0.04115	0.657048	-0.405773	0.034639	0.309331	-0.345658	0.0423118	0.294245
THBD	1.51895	1.04295	-0.542406	0.04115	0.657048	-0.541981	0.04279	0.33178	-0.40987	0.0449996	0.300421
CMTM3	6.9162	5.00988	-0.465205	0.0412	0.657212	-0.475422	0.0137634	0.225598	-0.402279	0.0131922	0.197181
SDSL	7.40761	5.05892	-0.550178	0.0413	0.657537	-0.488623	0.0228069	0.270995	-0.401894	0.0216541	0.233958
TAPBP	30.9519	24.5328	-0.335318	0.0414	0.657862	-0.332103	0.002571	0.122768	-0.312403	0.00119846	0.0885724
CHSY1	5.90873	4.51335	-0.38865	0.0419	0.660725	-0.398354	0.0197678	0.260022	-0.348456	0.0216903	0.233966
ZNF83	16.3025	12.3475	-0.40087	0.04215	0.662925	-0.376539	0.00827591	0.191801	-0.342446	0.00726312	0.164899
FCGBP	0.413512	0.280298	-0.560969	0.0422	0.662925	-0.566733	0.0389747	0.322106	-0.408768	0.0489587	0.311644
RHPN1	17.7779	14.1333	-0.330984	0.04245	0.665587	-0.314539	0.0422639	0.331398	-0.279613	0.050245	0.315443
DNAH6	0.496606	0.339476	-0.548794	0.04285	0.668072	-0.55688	0.0258438	0.282801	-0.429919	0.0285594	0.255518
ADAM33	2.64457	1.81786	-0.540789	0.04305	0.668072	-0.464672	0.0452888	0.339304	-0.372224	0.044274	0.299004
ECI1	41.9104	32.2835	-0.376512	0.0431	0.668072	-0.390286	0.0162148	0.242342	-0.34562	0.0170727	0.218795
AATF	19.5343	14.9722	-0.383716	0.04315	0.668072	-0.39673	0.00515631	0.155192	-0.356994	0.00523287	0.145839
MAP3K11	19.8045	15.3322	-0.369261	0.04325	0.668072	-0.38035	0.0367369	0.314739	-0.321598	0.0476753	0.308067
GIT1	90.6322	70.0941	-0.37073	0.0434	0.668072	-0.358103	0.00504558	0.154285	-0.336676	0.00393738	0.132441
GIMAP5	4.64252	2.60958	-0.831088	0.04355	0.668072	-0.656315	0.00185468	0.103846	-0.550079	0.00129856	0.092482
H19	1.43952	0.70562	-1.02863	0.04365	0.668072	-0.994867	0.0100366	0.198802	-0.579501	0.0142463	0.203616
ZRSR2	16.1181	12.3955	-0.378859	0.0437	0.668072	-0.362978	0.0236008	0.274489	-0.319909	0.0248764	0.243711
PLA2G5	5.28036	3.66808	-0.525611	0.04405	0.67028	-0.526223	0.0257459	0.28277	-0.433872	0.0214064	0.233277
LY6G5B	6.38151	4.46025	-0.516772	0.04405	0.67028	-0.434647	0.0302508	0.291986	-0.370094	0.0230586	0.237771
CUL9	5.6307	4.48983	-0.326654	0.0442	0.67028	-0.353492	0.00135177	0.0926931	-0.33392	0.000573676	0.0675791
SUPV3L1	11.3164	8.81131	-0.360987	0.04425	0.67028	-0.354475	0.00727951	0.184223	-0.328359	0.00626489	0.157326
TPM4	57.4576	45.6935	-0.33051	0.0445	0.672833	-0.356906	0.00792619	0.189599	-0.32569	0.00607	0.155036
MAPK11	43.3172	34.4743	-0.32942	0.0447	0.674623	-0.325481	0.0325452	0.302773	-0.289666	0.037047	0.279102
C9orf24	36.8807	28.0264	-0.396078	0.0449	0.67579	-0.433266	0.024559	0.277668	-0.366041	0.0288153	0.255783
ZNF768	24.1429	19.1979	-0.33065	0.04515	0.676403	-0.335383	0.0114863	0.208179	-0.309579	0.00861592	0.173779
ETV6	1.92709	1.40588	-0.45495	0.04525	0.676403	-0.495717	0.017552	0.248995	-0.416396	0.0158262	0.213029
ZNF580	44.745	34.2092	-0.38734	0.04525	0.676403	-0.374984	0.017586	0.249197	-0.334755	0.0219298	0.234589
RNF144B	2.29227	1.66046	-0.465191	0.0453	0.676403	-0.484046	0.0114704	0.208179	-0.416623	0.00809842	0.170608
RPL37	283.751	221.476	-0.357475	0.04535	0.676403	-0.382744	0.0273566	0.285497	-0.332468	0.030317	0.260608
UAP1L1	7.18366	5.38154	-0.416698	0.04545	0.677283	-0.416173	0.0153166	0.23723	-0.363355	0.0168615	0.217621
SIRT7	7.24003	5.2465	-0.46464	0.04555	0.678162	-0.449242	0.00262524	0.123006	-0.413019	0.00154964	0.0984327
CDK2AP2	38.5652	29.9384	-0.365302	0.04575	0.679914	-0.3476	0.0329075	0.303491	-0.306699	0.0379008	0.282252
MYCT1	3.32581	2.19011	-0.602702	0.0459	0.680308	-0.607551	0.0167795	0.244755	-0.476869	0.0162942	0.21504
ZNF787	14.2246	11.1163	-0.355712	0.04595	0.680439	-0.34054	0.0124817	0.214518	-0.315639	0.0108097	0.188778
STAT2	14.1925	11.1689	-0.345644	0.04605	0.681309	-0.365441	0.00685008	0.177921	-0.328605	0.00647132	0.159421
TNIP2	10.6223	7.72096	-0.460244	0.04655	0.684795	-0.451751	0.0216113	0.267321	-0.381073	0.0237177	0.24047
LIMS2	21.0932	13.0962	-0.687636	0.0466	0.684795	-0.557582	0.00331742	0.131819	-0.472387	0.00420248	0.135465
HLA-A	179.724	141.75	-0.342435	0.0467	0.684795	-0.349087	0.0167675	0.244755	-0.310528	0.0165136	0.216485
FOXP1	6.36758	4.89759	-0.378675	0.0467	0.684795	-0.386574	0.0210732	0.264282	-0.339369	0.0272144	0.251919
ACRC	2.68692	1.02033	-1.39691	0.04685	0.685778	-1.38183	5.91104e-05	0.0138515	-0.506732	0.012677	0.194631
DTX3L	2.58801	1.73583	-0.576218	0.04695	0.686633	-0.581667	0.00718509	0.183307	-0.47404	0.00807245	0.170548
PERP	2.67375	1.95753	-0.449831	0.04715	0.687732	-0.457546	0.0300884	0.291084	-0.377828	0.0266008	0.249836
ACAP3	50.6231	40.3396	-0.327596	0.0472	0.687855	-0.298844	0.0183615	0.253396	-0.278334	0.0153575	0.210921
C16orf89	19.0915	14.5062	-0.396262	0.0474	0.689185	-0.419252	0.043885	0.333736	-0.350996	0.0481962	0.30948
APOL6	1.7087	1.22143	-0.484327	0.0475	0.689185	-0.503498	0.0285118	0.286035	-0.400632	0.0334685	0.267817
ITPR3	1.67252	1.20196	-0.476639	0.04755	0.689185	-0.326068	0.0371948	0.317158	-0.28993	0.0355352	0.275313
SIX5	2.68339	1.87102	-0.520235	0.0476	0.689185	-0.535712	0.0205654	0.261793	-0.433017	0.0183924	0.225009
MRPL23	83.9476	67.2976	-0.318935	0.0476	0.689185	-0.341063	0.0309001	0.294582	-0.302667	0.037213	0.279749
BCL3	4.0622	2.4821	-0.710703	0.04765	0.689185	-0.718392	0.00790968	0.189599	-0.544757	0.00805834	0.170531
HEY2	5.36105	3.95684	-0.438166	0.0477	0.689185	-0.454705	0.00300048	0.12656	-0.413465	0.00149566	0.0969036
UBN2	2.14027	1.66502	-0.362251	0.04775	0.689185	-0.358296	0.0107534	0.203076	-0.328983	0.00919638	0.17757
OAS2	3.04184	1.98239	-0.617707	0.04775	0.689185	-0.61089	0.022258	0.269552	-0.457859	0.0245919	0.242896
TP53I13	14.4997	10.9782	-0.401377	0.0478	0.689301	-0.388649	0.0241057	0.2768	-0.340619	0.0237198	0.24047
NXN	9.70757	7.23922	-0.423275	0.0479	0.689301	-0.41928	0.0265873	0.283291	-0.356512	0.0306131	0.261227
ASGR1	3.84386	2.4675	-0.639504	0.0481	0.689419	-0.71274	0.00167457	0.100427	-0.589446	0.0013287	0.0932345
NOTCH2NL	4.27389	3.25561	-0.392622	0.0482	0.690254	-0.392227	0.0486387	0.344418	-0.335476	0.0491515	0.311825
ZNF516	3.07852	2.42421	-0.344723	0.04845	0.690841	-0.347249	0.043136	0.33272	-0.313393	0.0406511	0.289321
PLCB3	3.74679	2.82831	-0.405712	0.04915	0.69513	-0.433966	0.024664	0.277668	-0.367114	0.0269068	0.250713
HBEGF	8.40239	6.17796	-0.443669	0.0492	0.69513	-0.438868	0.0421026	0.330832	-0.353465	0.0533108	0.320282
CCND3	54.9632	43.4738	-0.338321	0.0495	0.69513	-0.321491	0.00215115	0.112901	-0.308437	0.000662088	0.0721135
H2AFX	37.069	29.2092	-0.343793	0.04955	0.69513	-0.358517	0.0200969	0.261632	-0.319768	0.023761	0.240668
ZNF444	31.2706	25.0578	-0.319548	0.04965	0.695942	-0.320442	0.0286504	0.286035	-0.288853	0.0323168	0.264451
ZNF804A	1.68701	2.78972	0.725651	0.0083	0.347255	0.700903	0.0107663	0.203076	0.526962	0.0121887	0.192617
ZNF33B	3.36383	4.39828	0.386837	0.04805	0.689301	0.365879	0.0194999	0.258423	0.336969	0.018221	0.224406
ZCCHC12	42.1584	73.0641	0.793342	5e-05	0.0137717	0.780447	0.00789202	0.189599	0.553173	0.0113528	0.189509
XKR4	0.433209	0.778149	0.844985	0.0428	0.668072	0.814144	0.00799214	0.190096	0.57034	0.00963261	0.18039
WDR47	20.926	28.107	0.425629	0.0215	0.535911	0.418524	0.0213222	0.265301	0.362857	0.0273823	0.252367
VSTM2A	6.65293	12.6679	0.929109	0.00195	0.162756	0.841984	0.00754445	0.185558	0.574942	0.0103634	0.18634
VPS35	27.1462	34.2464	0.335202	0.0402	0.650044	0.326078	0.0326728	0.302888	0.29836	0.0351372	0.274944
UNC5D	0.582601	1.26207	1.11521	5e-05	0.0137717	1.11231	0.0012689	0.0897934	0.725269	0.00158049	0.0994175
UBASH3B	1.75687	2.61236	0.572345	0.0095	0.372031	0.557884	0.00869348	0.19405	0.463019	0.0109343	0.188778
TUSC3	17.3172	23.063	0.413369	0.02195	0.537401	0.398126	0.0250135	0.279763	0.34682	0.0331849	0.266931
TRPV2	2.25998	3.33787	0.56262	0.0365	0.632424	0.483179	0.0149826	0.235223	0.420487	0.0118553	0.190078
TMEM38A	6.44159	9.92754	0.62402	0.00345	0.228059	0.582121	0.00260854	0.123006	0.498147	0.00342035	0.128861
TMEM196	1.98602	3.05882	0.623094	0.0218	0.537401	0.587516	0.0142063	0.228419	0.478296	0.0128165	0.195215
TMEM155	7.03151	13.6354	0.955453	5e-05	0.0137717	0.947193	0.0120719	0.212288	0.569217	0.015905	0.213591
TMEM132D	2.6094	3.53107	0.436384	0.0282	0.567266	0.415234	0.0359912	0.313084	0.354634	0.0414907	0.291877
TMEFF2	35.7109	49.2394	0.463449	0.0046	0.257694	0.43432	0.0084331	0.192713	0.389222	0.0107229	0.188778
TM9SF2	19.3037	25.2663	0.388336	0.02535	0.558579	0.308395	0.0253471	0.280369	0.294028	0.0202793	0.230914
THEMIS	0.560103	1.24986	1.158	0.0044	0.254246	1.11956	0.00372499	0.13506	0.676403	0.00420243	0.135465
TECPR1	5.29625	6.97895	0.398038	0.03735	0.632424	0.386583	0.0418797	0.33002	0.335034	0.0471256	0.305927
TCEAL6	42.8991	55.4354	0.369859	0.02385	0.548949	0.371235	0.0201705	0.261793	0.334419	0.0240691	0.241476
TBR1	2.7969	5.49808	0.975102	0.0002	0.0384326	0.936224	0.0117241	0.20984	0.566759	0.0160645	0.213591
SYTL5	5.46229	8.99777	0.720062	0.0007	0.0856904	0.711437	0.0166422	0.244364	0.502024	0.0214929	0.233515
SYT6	1.47843	2.3438	0.66478	0.0157	0.45599	0.672805	0.00184893	0.103846	0.575289	0.00112677	0.0872548
SYT17	8.84106	12.7539	0.528651	0.0094	0.371835	0.510926	0.0109943	0.204502	0.432326	0.0136344	0.20032
SYNPR	63.1789	92.1412	0.544403	0.0048	0.260937	0.510252	0.0304597	0.29264	0.408651	0.0365124	0.277614
SULF1	1.35056	2.55758	0.921219	0.00225	0.177911	0.885652	0.00822589	0.191748	0.6086	0.00746518	0.165486
SUCLA2	31.3505	40.1082	0.35541	0.0324	0.611555	0.350117	0.0161489	0.242342	0.323805	0.0168531	0.217621
STT3B	6.5111	9.62002	0.563137	0.01165	0.397785	0.526595	0.0290804	0.286591	0.42389	0.0313632	0.261872
ST8SIA4	1.13118	1.57283	0.475535	0.0362	0.632424	0.461155	0.0101312	0.199689	0.419583	0.00497383	0.144631
SST	183.447	341.153	0.895056	0.0001	0.0232761	0.874204	0.00984715	0.198802	0.577416	0.011802	0.19003
SOSTDC1	1.50159	2.63784	0.81286	0.02035	0.51979	0.797209	0.0118294	0.210534	0.553855	0.0128493	0.195215
SORCS3	3.20879	5.05454	0.655551	0.00145	0.136152	0.624203	0.00153914	0.098311	0.537759	0.00184162	0.10236
SNCA	95.7017	132.469	0.469034	0.0335	0.617192	0.456547	0.0259139	0.282801	0.382047	0.0326218	0.264969
SLITRK5	4.35372	6.37229	0.549564	0.0044	0.254246	0.541217	0.0186123	0.254892	0.432118	0.0253098	0.245155
SLIT2	1.01266	1.75392	0.792436	0.00255	0.188974	0.803008	0.0199994	0.261464	0.525412	0.0221725	0.23549
SLC6A17	18.1275	25.9666	0.518475	0.00535	0.275433	0.511119	0.0200922	0.261632	0.414822	0.0274258	0.252367
SLC6A15	6.10043	8.73236	0.51746	0.01265	0.41315	0.548114	0.0178622	0.250751	0.43928	0.023582	0.240032
SLC2A13	8.31899	11.8372	0.508851	0.00475	0.259929	0.494492	0.0370203	0.316309	0.389937	0.048201	0.30948
SLC25A40	4.99968	6.85	0.454267	0.0346	0.621966	0.437583	0.0231933	0.273521	0.378429	0.0258043	0.246767
SLC17A8	0.943339	1.95501	1.05133	0.0065	0.306381	1.01407	0.00355046	0.132888	0.669107	0.00358823	0.129213
SKAP2	7.1221	10.1255	0.507618	0.0051	0.268416	0.494822	0.00892269	0.195785	0.429195	0.0109656	0.188778
SHISA9	4.1898	5.79719	0.468473	0.02265	0.541328	0.433915	0.0415961	0.33002	0.358416	0.0515214	0.317912
SFRP2	4.35107	9.0456	1.05584	5e-05	0.0137717	1.06284	0.00424951	0.143941	0.653606	0.00532241	0.14674
SERTM1	8.1886	12.9309	0.659132	0.0003	0.0538891	0.640964	0.0279439	0.286035	0.453246	0.0379507	0.282392
SEMA3E	0.523639	1.16326	1.15153	0.0068	0.309298	0.978051	0.0126197	0.215797	0.584716	0.0135515	0.200304
SEMA3C	2.83504	4.44454	0.648664	0.0058	0.28784	0.628148	0.0194096	0.257926	0.487921	0.0193481	0.227563
SDK2	1.20876	1.74798	0.532163	0.00705	0.313194	0.514157	0.00763409	0.187154	0.448364	0.00750136	0.165875
SDAD1	8.85863	11.2759	0.348093	0.0426	0.667306	0.342569	0.0102386	0.200245	0.321134	0.00973182	0.180819
SCN7A	0.663082	1.15245	0.797447	0.00215	0.173321	1.20166	0.000950354	0.0765973	0.760249	0.00111191	0.0866911
SCG2	74.2337	131.562	0.825596	0.0001	0.0232761	0.814191	0.0025107	0.121192	0.612866	0.00344342	0.128886
SACS	3.62378	4.52895	0.321682	0.0451	0.676403	0.305826	0.0493333	0.346167	0.280997	0.0518231	0.318443
RRAGB	13.7788	17.9562	0.38203	0.03965	0.646105	0.359306	0.0193057	0.257561	0.328401	0.020816	0.232156
RNF165	1.21263	1.86232	0.618958	0.02745	0.565847	0.644488	0.0463452	0.342554	0.435134	0.0534801	0.320901
REPS2	10.3372	13.1491	0.347122	0.04165	0.659299	0.335215	0.0403346	0.326293	0.301949	0.0454435	0.301257
RELN	2.67697	4.25081	0.667141	0.0011	0.116529	0.672994	0.00545935	0.160391	0.531472	0.00746677	0.165486
RCN2	39.2443	49.7961	0.343551	0.0396	0.646105	0.52856	0.00745854	0.185558	0.452682	0.00891118	0.175648
RASL11B	5.56665	8.21841	0.562051	0.0144	0.43665	0.545766	0.0368268	0.315167	0.414424	0.0450553	0.300421
RASGRP1	5.53541	8.45596	0.611278	0.0012	0.120922	0.609707	0.0082554	0.191748	0.487961	0.0118676	0.190078
PTPRT	2.78918	4.22497	0.599097	0.00455	0.257694	0.593841	0.0175254	0.248995	0.4598	0.0233769	0.238705
PTPRO	4.44553	6.22367	0.485409	0.04715	0.687732	0.548709	0.0242477	0.277173	0.426262	0.033157	0.266931
PRPH2	1.61708	3.19655	0.983123	0.00035	0.0596299	0.976741	0.00139042	0.0931952	0.697643	0.00146413	0.0966581
PRKCE	16.6053	23.4129	0.495665	0.00585	0.289452	0.483056	0.0323629	0.302675	0.3843	0.0450733	0.300421
PPP1R14C	10.9354	14.5694	0.413932	0.01955	0.507195	0.381867	0.047893	0.344028	0.329575	0.0536442	0.321405
PNOC	2.82985	5.07132	0.841635	0.0227	0.541328	0.821191	0.0023415	0.116513	0.626411	0.00235073	0.111329
PNMAL1	49.8833	66.2921	0.41028	0.02755	0.565847	0.418384	0.0330373	0.303598	0.354853	0.0410086	0.290034
PNMA1	80.3673	100.526	0.322885	0.04395	0.670035	0.312916	0.0173141	0.247386	0.29311	0.0160699	0.213591
PLXNC1	6.43	9.65779	0.586875	0.0039	0.243213	1.10313	0.00135516	0.0926931	0.716356	0.00184028	0.10236
PLD4	2.13277	4.09277	0.940353	0.0132	0.422758	0.913112	0.00701791	0.180497	0.617514	0.00668034	0.160636
PIK3CB	3.52768	5.55086	0.653992	0.002	0.162818	0.603427	0.0317143	0.298818	0.446221	0.0367329	0.278215
PID1	18.9468	24.4283	0.366599	0.0245	0.555011	0.346348	0.0180788	0.251948	0.31806	0.0193022	0.22755
PHACTR2	1.64612	2.21927	0.43101	0.04485	0.675653	0.409303	0.0122688	0.212763	0.374127	0.00998046	0.182701
PGM2L1	16.5605	26.7755	0.693167	0.00055	0.0757442	0.686432	0.0135967	0.223736	0.497973	0.0199613	0.229175
PEG3	26.8849	38.2101	0.507161	0.0069	0.309862	0.461553	0.00750115	0.185558	0.41046	0.00853997	0.173779
PDE1A	10.881	15.3117	0.492823	0.0176	0.483956	0.526737	0.0288823	0.286235	0.415697	0.0367016	0.278116
PCOLCE2	1.36437	2.33011	0.772169	0.0279	0.566432	0.751132	0.0161882	0.242342	0.542133	0.0136602	0.20032
PCDH8	6.18226	9.62005	0.637909	0.0044	0.254246	0.611687	0.0416646	0.33002	0.429182	0.0517017	0.318286
PCDH17	5.03602	7.50793	0.57613	0.00115	0.118781	0.527933	0.00275857	0.123006	0.465377	0.00358492	0.129213
PCDH11X	1.32153	3.05262	1.20784	5e-05	0.0137717	1.18233	0.000376631	0.047187	0.789413	0.000513338	0.0643726
OXCT1	30.5779	40.8657	0.418399	0.0177	0.485897	0.414809	0.0167736	0.244755	0.364434	0.021116	0.232768
OPRK1	2.21394	3.53992	0.6771	0.0016	0.144275	0.661331	0.0294208	0.288374	0.463938	0.0359238	0.276207
OLR1	2.14711	3.36375	0.64767	0.03335	0.616724	0.647814	0.0485843	0.344314	0.452359	0.0448016	0.299762
OLFML2B	0.863827	1.55518	0.848271	0.0377	0.63445	0.806635	0.0246582	0.277668	0.533693	0.0210827	0.232567
NXPH4	2.60654	5.65513	1.11742	5e-05	0.0137717	1.10032	0.000277681	0.0389824	0.786694	0.000307375	0.0519517
NXPH3	4.29308	6.09321	0.505188	0.0104	0.377737	0.508605	0.0445549	0.335594	0.396977	0.0501544	0.315078
NXPH2	2.99568	4.57583	0.611151	0.02185	0.537401	0.60678	0.0398424	0.32526	0.433236	0.0463856	0.304515
NXPH1	8.39958	11.6176	0.467927	0.01725	0.478311	0.462555	0.0156006	0.240281	0.399614	0.0180268	0.2235
NUDT10	11.3841	15.1415	0.411492	0.0333	0.616724	0.40396	0.037327	0.317435	0.344695	0.0447529	0.29971
NTSR1	0.86032	1.49947	0.801513	0.0023	0.17845	0.77444	0.00934005	0.196632	0.560391	0.00976143	0.180819
NR4A2	3.45104	8.83573	1.35632	5e-05	0.0137717	1.35912	0.000768689	0.0676276	0.780206	0.0010635	0.0854286
NR2F2	16.5304	23.2349	0.491171	0.00865	0.35827	0.484281	0.00507552	0.154285	0.429572	0.00590328	0.152786
NR2F1	14.2107	18.5093	0.381276	0.0286	0.571516	0.337839	0.0463212	0.342554	0.301033	0.048455	0.310218
NPY	153.109	284.85	0.89565	5e-05	0.0137717	0.883713	0.00354283	0.132888	0.618464	0.00515321	0.145839
NNAT	298.699	548.253	0.87615	0.0225	0.541245	0.849771	0.00423504	0.143941	0.604079	0.0057716	0.15106
NETO2	5.0367	7.59856	0.593246	0.00445	0.25535	0.593665	0.00178298	0.101545	0.51157	0.0024495	0.111467
NAP1L3	63.0941	84.2441	0.417072	0.02295	0.542592	0.403641	0.0354702	0.312562	0.345986	0.0421088	0.294099
NALCN	6.88057	8.84631	0.362548	0.0263	0.563338	0.35221	0.00895123	0.195916	0.332615	0.0078648	0.167881
MYCBP2	7.01492	9.44464	0.42907	0.0182	0.489859	0.42632	0.0223604	0.269552	0.366683	0.0286921	0.255586
MRAP2	8.59874	13.9622	0.699329	0.0025	0.187795	0.67613	0.0138853	0.226716	0.500941	0.0181345	0.224082
MOAP1	70.9143	94.3517	0.411972	0.02625	0.563338	0.406248	0.0330018	0.303491	0.34552	0.0425102	0.295202
MN1	4.3287	5.54365	0.356901	0.0375	0.634314	0.345163	0.0353545	0.311977	0.319187	0.0306651	0.261227
MBLAC2	4.23989	5.64269	0.412357	0.0323	0.611555	0.3919	0.0286759	0.286035	0.347442	0.0310531	0.261516
MAPK8	5.31057	8.61467	0.69793	0.01615	0.463359	0.66846	0.00458908	0.15041	0.538819	0.0050605	0.145289
MAGEL2	1.86542	2.70408	0.535638	0.04835	0.690841	0.52756	0.0314004	0.296809	0.422148	0.0308125	0.261227
MAF	5.57308	7.21448	0.372422	0.02755	0.565847	0.377188	0.0325791	0.302773	0.340153	0.0315393	0.262427
MAB21L1	0.340295	0.962195	1.49954	0.03735	0.632424	1.46168	1.43013e-05	0.00791843	1.00338	8.12277e-06	0.00660154
LRRN3	8.34309	11.4383	0.455226	0.0257	0.561797	0.442535	0.0081101	0.190784	0.397554	0.00896288	0.175762
LRRC55	1.47386	2.2532	0.612382	0.01865	0.493926	0.595743	0.0356794	0.313072	0.458878	0.0303898	0.260797
LOC389332	3.60931	8.91402	1.30435	0.0002	0.0384326	1.2763	0.0329946	0.303491	0.46551	0.0452397	0.300789
LNX1	8.48244	11.6133	0.453231	0.0217	0.537401	0.434032	0.0389941	0.322106	0.358386	0.0503242	0.315595
LMTK2	6.23731	8.16408	0.388368	0.03765	0.63445	0.382114	0.0347782	0.309695	0.331275	0.0449011	0.300078
LINGO2	0.82373	1.42683	0.792568	0.01945	0.506988	0.641807	0.0250752	0.280054	0.470556	0.0271278	0.251567
L1CAM	16.5045	23.5783	0.514595	0.0051	0.268416	0.513848	0.0326125	0.302773	0.401786	0.0433833	0.297796
KRAS	9.8695	12.4019	0.329509	0.04735	0.689185	0.323278	0.0340258	0.306233	0.294012	0.0388479	0.28383
KCNK3	3.34752	4.65009	0.474166	0.0355	0.62813	0.457971	0.0275434	0.285785	0.38954	0.0290764	0.256408
KCNJ3	3.75639	5.63883	0.586049	0.0101	0.372573	0.609283	0.0396327	0.324184	0.426942	0.0517131	0.318286
KCNC2	12.9565	18.0959	0.481988	0.01455	0.437627	0.553665	0.0282379	0.286035	0.424088	0.0378257	0.282125
KCNA1	1.79181	2.70121	0.592191	0.00745	0.323997	0.585147	0.0215335	0.267142	0.447653	0.0285401	0.255518
ITGAX	2.39144	3.53194	0.562582	0.0101	0.372573	0.567523	0.0337244	0.305693	0.44526	0.0317442	0.263343
ITFG1	26.7642	40.9043	0.611948	0.0007	0.0856904	0.526654	0.00877945	0.194971	0.443301	0.0124539	0.192757
ISLR2	2.78175	5.78134	1.05541	5e-05	0.0137717	1.03969	0.0020923	0.111489	0.684021	0.00284437	0.119381
IGFBP3	7.65198	11.3197	0.564927	0.011	0.388432	0.547386	0.0433336	0.332935	0.427998	0.0407669	0.289509
HTR2C	3.86689	6.79931	0.814216	0.00395	0.244486	0.77343	0.0239268	0.275535	0.5064	0.0279605	0.253765
HTR2A	1.13762	2.18635	0.942506	0.0076	0.327931	0.776915	0.0322884	0.302599	0.484404	0.0380572	0.282621
HS6ST2	4.79146	7.55663	0.657276	0.0013	0.126375	0.654967	0.00872291	0.19433	0.507652	0.0120136	0.191087
HMGCLL1	5.96301	8.96641	0.588491	0.00465	0.25874	0.55772	0.00296177	0.125766	0.482832	0.00364358	0.129234
GRIP1	1.17795	1.74263	0.564985	0.04355	0.668072	0.531303	0.0127411	0.216994	0.449324	0.0109377	0.188778
GRIK3	3.5009	5.03238	0.523514	0.008	0.338995	0.509241	0.022105	0.269552	0.429359	0.0214804	0.233515
GRIA2	40.7807	55.2916	0.439174	0.03255	0.611555	0.422277	0.0361219	0.313084	0.352759	0.0464058	0.304515
GPR61	1.17907	1.95888	0.732379	0.0439	0.670035	0.721469	0.00623781	0.17227	0.552275	0.00696996	0.163519
GPR179	0.316934	0.551495	0.799165	0.0241	0.553162	0.763195	0.011542	0.208334	0.554248	0.0107981	0.188778
GPR137C	4.39293	5.93925	0.435095	0.02505	0.557169	0.418386	0.00814709	0.190784	0.381239	0.00824196	0.171758
GPR12	3.28143	4.6494	0.502717	0.01235	0.409832	0.487515	0.0277605	0.286035	0.395764	0.0357766	0.275568
GOT1	73.1116	95.881	0.391145	0.025	0.557169	0.386825	0.0360912	0.313084	0.332855	0.04558	0.301681
GNB4	6.09874	8.45461	0.471227	0.00945	0.371835	0.455577	0.0246319	0.277668	0.397399	0.0236154	0.240069
GLS	19.8331	32.8297	0.727093	0.0004	0.0648078	0.616987	0.0126589	0.216176	0.475484	0.0185334	0.225147
GLCE	4.46472	6.54945	0.552804	0.0068	0.309298	0.524209	0.00587015	0.165805	0.454397	0.00728116	0.164899
GALNTL6	0.634341	1.30896	1.04509	0.00785	0.335217	0.938747	0.00239468	0.117554	0.658436	0.00285062	0.119381
GALNT14	3.60479	5.01059	0.475065	0.0398	0.646105	0.474427	0.0431688	0.33272	0.382936	0.0479398	0.308647
GABARAPL1	213.611	292.673	0.454303	0.0277	0.565847	0.446071	0.0163949	0.243213	0.385457	0.0203794	0.230956
G3BP2	37.6166	50.4048	0.42219	0.02245	0.541245	0.4162	0.0270201	0.28426	0.360156	0.0320863	0.263482
FSTL5	4.54741	6.43119	0.50004	0.01475	0.437627	0.489826	0.0251536	0.280369	0.406374	0.0288585	0.255783
FGF12	16.5231	22.5379	0.447863	0.01325	0.423539	0.554478	0.0152943	0.23723	0.443906	0.0212266	0.232822
FAM98B	8.60331	11.8341	0.459982	0.03675	0.632424	0.376553	0.0169933	0.246315	0.349464	0.0136547	0.20032
FAM163B	24.3644	38.722	0.668381	0.00045	0.0676064	0.665262	0.0189763	0.256854	0.484914	0.0240888	0.241476
FAM163A	0.591384	1.33933	1.17934	0.00115	0.118781	1.19457	0.00453397	0.149409	0.66324	0.00564056	0.15106
FAM13B	9.17397	12.4316	0.438396	0.0146	0.437627	0.43434	0.00466959	0.150565	0.396298	0.00536592	0.146898
FAM102B	7.36338	12.48	0.761182	0.0001	0.0232761	0.748444	0.00129248	0.0908617	0.598525	0.00206784	0.109065
ENPP5	5.16127	6.96142	0.431656	0.03275	0.611555	0.413858	0.0309956	0.29468	0.3539	0.0368125	0.278337
EFNB3	19.0547	28.2847	0.569877	0.00145	0.136152	0.562057	0.0120761	0.212288	0.45485	0.0169733	0.218206
DRD5	1.29682	2.41174	0.895095	0.0058	0.28784	0.898718	0.0393189	0.32312	0.465956	0.0531162	0.31999
DPP10	9.2389	12.8552	0.476559	0.01295	0.420455	0.447377	0.00401894	0.142055	0.407946	0.00422505	0.135964
DNAJC6	37.4967	50.5914	0.432129	0.01415	0.433042	0.423171	0.0278699	0.286035	0.365367	0.0319287	0.263377
DCX	1.52601	2.09256	0.455505	0.0287	0.572821	0.447731	0.00506754	0.154285	0.41018	0.0043203	0.137888
DCK	11.625	14.8953	0.357629	0.0499	0.697671	0.343794	0.0455834	0.339954	0.311597	0.0444393	0.299004
CXXC5	23.8836	30.3388	0.345144	0.04245	0.665587	0.306987	0.0381625	0.32008	0.285649	0.0357079	0.275313
CRHBP	7.49214	15.3321	1.03311	5e-05	0.0137717	1.01545	0.000177547	0.0307764	0.758763	0.000304259	0.0518761
CPLX3	15.8318	27.619	0.802839	0.00035	0.0596299	0.804883	0.0147104	0.233143	0.538183	0.0181306	0.224082
CORT	19.4568	30.9844	0.671264	0.0107	0.381095	0.773775	0.00498532	0.154169	0.570394	0.00717038	0.164899
COPS4	32.1114	41.2174	0.360167	0.0429	0.668072	0.343124	0.0228826	0.271374	0.312042	0.0272775	0.251919
CNR1	10.3385	17.1112	0.726925	0.00025	0.0469489	0.721317	0.0101496	0.19974	0.524939	0.0143174	0.204076
CNGB1	1.00213	1.95428	0.963557	0.00035	0.0596299	0.932645	0.00342008	0.132888	0.63836	0.00435588	0.138064
CITED2	7.37223	10.2888	0.480909	0.03115	0.599115	0.480206	0.0395559	0.323765	0.387074	0.0454053	0.301186
CHRM3	0.481366	1.11503	1.21187	0.00065	0.0845819	1.12587	0.00178952	0.101545	0.705973	0.00247169	0.111467
CDK8	2.83697	4.40517	0.634848	0.0275	0.565847	0.527119	0.00418119	0.143941	0.470203	0.00233791	0.111329
CDH13	13.8603	23.4556	0.758977	0.0005	0.0712328	0.704565	0.00952832	0.197719	0.520949	0.0139011	0.202031
CDH12	0.481792	1.0412	1.11177	0.0081	0.340612	1.02232	0.00158755	0.0985671	0.700811	0.00180587	0.101919
CDH10	7.3278	10.3648	0.500242	0.00525	0.273696	0.470461	0.013241	0.219884	0.403112	0.0174206	0.221076
CD200	29.7173	43.1269	0.537284	0.00225	0.177911	0.52248	0.00418512	0.143941	0.453076	0.00611908	0.155676
CBLN2	4.72298	7.61363	0.688887	0.0035	0.228621	0.686177	0.014922	0.234823	0.503399	0.0188845	0.225819
CARTPT	28.6763	47.2989	0.721948	0.0014	0.133736	0.710071	0.0342153	0.307282	0.464666	0.0424022	0.294558
CACNA2D1	1.07646	2.02128	0.908978	0.00515	0.270187	0.925112	0.0376915	0.318886	0.483933	0.0444624	0.299037
CACNA1E	5.57302	7.22548	0.374635	0.04975	0.696753	0.557806	0.0206816	0.261793	0.436753	0.0282243	0.25445
C1QL3	4.35686	9.82371	1.17298	0.00245	0.18488	1.18103	0.0148599	0.234169	0.537954	0.0253556	0.245166
BTBD10	20.8458	26.729	0.358652	0.0263	0.563338	0.354177	0.0281671	0.286035	0.316792	0.0356313	0.275313
BAI3	8.24202	11.3975	0.467652	0.00615	0.30113	0.44503	0.0093178	0.196632	0.391293	0.0128312	0.195215
B3GALT2	7.13743	11.1894	0.648658	0.0226	0.541328	0.636654	0.00569334	0.162994	0.51435	0.00762837	0.166623
ARL4C	11.3539	14.9577	0.397708	0.0257	0.561797	0.390231	0.016424	0.243331	0.351849	0.0187469	0.225485
ARL15	3.96515	5.46773	0.463567	0.02525	0.558579	0.432034	0.030501	0.29264	0.368477	0.0335754	0.268452
ARHGAP36	2.37997	6.66979	1.4867	5e-05	0.0137717	1.47782	1.53777e-05	0.00791843	0.980531	1.69571e-05	0.0105846
ARHGAP20	1.58908	2.67909	0.753552	0.0005	0.0712328	0.74285	0.00585887	0.165805	0.55466	0.00826796	0.171758
APBB1IP	2.23052	3.35208	0.587678	0.0185	0.49232	0.613568	0.0480818	0.344314	0.44683	0.0425409	0.29531
AP3M2	19.1731	24.1578	0.333403	0.0479	0.689301	0.31719	0.0079011	0.189599	0.303922	0.00619992	0.156517
AP1S2	30.0706	38.9791	0.374346	0.0229	0.542592	0.391073	0.0104673	0.202219	0.357317	0.0114384	0.189509
ANKRD50	2.52267	3.41205	0.435687	0.0281	0.567266	0.425307	0.00562328	0.162544	0.392731	0.00502285	0.145066
ANKRD32	1.89244	2.57182	0.442541	0.04755	0.689185	0.410389	0.0286533	0.286035	0.362893	0.0220443	0.235426
AMPH	19.1418	27.8176	0.53927	0.0046	0.257694	0.548788	0.0254569	0.281337	0.42252	0.0361393	0.276489
ALCAM	32.2292	41.366	0.360077	0.04185	0.660566	0.353501	0.011636	0.208558	0.337192	0.00811039	0.170608
ADRA2A	1.45462	2.33246	0.681204	0.0106	0.37999	0.66844	0.00272969	0.123006	0.562572	0.00167817	0.100547
ADRA1B	4.82564	7.30232	0.597636	0.01065	0.380134	0.58974	0.00869498	0.19405	0.48336	0.010226	0.184896
ADAMTSL1	0.279853	0.558076	0.995793	0.01385	0.433042	0.975205	0.00271667	0.123006	0.66692	0.00304683	0.123008
ADAM23	7.01173	10.8744	0.633095	0.002	0.162818	0.597587	0.0105985	0.203076	0.473553	0.0155206	0.210921
ACSL4	14.6307	19.0726	0.382504	0.0272	0.565847	0.379238	0.0352556	0.311705	0.330432	0.0439054	0.29862
