# Supplementary material for: RNA-seq analysis of amygdala tissue reveals characteristic expression profiles in schizophrenia
Source: Transl Psychiatry. 2017 Aug 15;7(8):e1203–. doi: 10.1038/tp.2017.154 (PMC5611723; doi:10.1038/tp.2017.154)
Supplement: Supplementary Table 8 [file tp2017154x4.xlsx]

## Sheet: inter_undif.txt
Table S8. 798 genes showed P-value < 0.05 (without multiple testing correction) by all three methods in the analysis of 9 undifferentiated schizophrenia cases and 24 controls
Gene	FPKM_case	FPKM_control	Cuffdif			edgeR			DEseq2
			Log2(FC)	P-value	Q-value	Log2(FC)	P-value	FDR	Log2(FC)	P-value	FDR
ANXA1	33.7259	13.7689	-1.29244	5e-05	0.0123316	-1.3384	0.000458293	0.0293923	-0.915174	0.00216823	0.0746879
BST2	90.3806	39.4638	-1.19549	5e-05	0.0123316	-1.1632	1.73133e-06	0.000560004	-0.983104	1.5218e-05	0.00793393
C1QL3	2.97244	9.97457	1.74661	5e-05	0.0123316	1.7135	0.0100565	0.15429	0.77445	0.0167197	0.169481
CEBPB	19.3875	8.46993	-1.1947	5e-05	0.0123316	-1.19205	3.71762e-06	0.00105101	-1.01276	2.34562e-05	0.00942646
CHI3L2	26.0721	2.22815	-3.54858	5e-05	0.0123316	-3.56997	2.45335e-08	2.38805e-05	-0.759955	0.0163662	0.167749
CNTN1	9.16112	25.3805	1.47012	5e-05	0.0123316	1.38619	0.00103776	0.0477491	0.985058	0.000735815	0.0492843
ELAVL4	2.78601	8.01331	1.5242	5e-05	0.0123316	1.4392	0.00222233	0.0751908	0.940728	0.0020033	0.0730505
ENG	24.9042	11.1117	-1.16431	5e-05	0.0123316	-1.18154	2.22339e-05	0.00396265	-0.940704	0.000176563	0.0272892
FAM171B	6.28874	18.4784	1.555	5e-05	0.0123316	1.51502	0.00171921	0.0660959	0.977541	0.00141299	0.0631469
FGF17	11.4383	4.5705	-1.32344	5e-05	0.0123316	-1.26125	5.41875e-05	0.0071954	-1.00539	0.000145827	0.0251162
GABRA2	6.41299	13.8748	1.11339	5e-05	0.0123316	1.04705	0.00275423	0.083578	0.812332	0.0025481	0.0794942
GBP1	6.7429	1.92294	-1.81005	5e-05	0.0123316	-1.82747	1.00802e-07	8.50362e-05	-1.36355	1.04291e-06	0.00151073
GBP2	5.76485	1.73195	-1.73489	5e-05	0.0123316	-1.7036	7.83164e-07	0.000356183	-1.26409	5.90551e-06	0.00455669
HBA2	97.0009	35.4494	-1.45224	5e-05	0.0123316	-1.50685	5.58548e-05	0.0071954	-1.05879	0.000330961	0.0352721
HSPA7	7.02442	0.590888	-3.57142	5e-05	0.0123316	-3.47052	4.22842e-12	2.67532e-08	-1.14068	0.00023047	0.0306546
HTR2C	3.41441	6.90757	1.01654	5e-05	0.0123316	0.936834	0.0295968	0.253399	0.652485	0.0283396	0.210178
IFI27	139.61	72.6468	-0.942427	5e-05	0.0123316	-0.925195	0.000566608	0.0333962	-0.747589	0.00207483	0.0735614
IFI44	14.2277	6.69224	-1.08814	5e-05	0.0123316	-1.07466	4.96678e-06	0.00127433	-0.92176	2.16569e-05	0.00908179
IFI44L	12.0392	3.58198	-1.74891	5e-05	0.0123316	-1.75677	3.7486e-07	0.000257885	-0.535986	0.0287626	0.211203
IFITM1	147.946	46.3964	-1.67299	5e-05	0.0123316	-1.72408	4.48353e-07	0.000257885	-1.26417	8.64859e-06	0.0057528
IFITM2	119.427	50.3535	-1.24596	5e-05	0.0123316	-1.28109	0.00130273	0.055133	-0.853423	0.00485489	0.102687
IFITM3	504.329	230.73	-1.12816	5e-05	0.0123316	-1.17234	0.00010094	0.0103008	-0.909029	0.00057011	0.0443826
ISG15	302.197	93.6642	-1.68992	5e-05	0.0123316	-1.72509	6.48753e-09	7.46302e-06	-1.35857	3.90717e-07	0.000837437
LIME1	16.2432	7.95831	-1.0293	5e-05	0.0123316	-0.868027	0.000535383	0.0321262	-0.735986	0.0013695	0.062453
MIR143HG	1.66985	0.724806	-1.20405	5e-05	0.0123316	-1.22578	0.00163156	0.0643169	-0.845081	0.00430753	0.0978708
MPPED1	8.26661	17.7079	1.09903	5e-05	0.0123316	1.11464	0.00592076	0.121758	0.798624	0.00588246	0.110592
MTRNR2L10	383.309	129.441	-1.56622	5e-05	0.0123316	-1.58324	1.66014e-06	0.000552827	-1.20468	1.65637e-05	0.00803378
MTRNR2L5	14.5027	5.89825	-1.29797	5e-05	0.0123316	-1.38687	2.51897e-05	0.00420033	-1.05802	0.000123999	0.0227803
MX1	20.9747	9.8501	-1.09044	5e-05	0.0123316	-1.06464	7.8704e-06	0.0018443	-0.899869	5.49305e-05	0.0156327
NPY	136.927	289.603	1.08067	5e-05	0.0123316	1.02582	0.00566917	0.119997	0.771348	0.00577537	0.109876
NR4A2	3.364	8.9788	1.41634	5e-05	0.0123316	1.41188	0.0181791	0.205026	0.724955	0.0246661	0.197185
ODF3B	5.80782	0.933986	-2.63652	5e-05	0.0123316	-2.63576	4.41501e-08	3.99054e-05	-1.59252	5.72071e-07	0.0010032
PCDH11X	1.37474	3.10086	1.17351	5e-05	0.0123316	1.12594	0.00970704	0.15198	0.77547	0.00910089	0.131997
RELN	2.07407	4.31957	1.05842	5e-05	0.0123316	1.0647	0.000940415	0.0447226	0.854166	0.000938252	0.0541369
SCUBE1	0.158896	0.779777	2.29498	5e-05	0.0123316	2.13275	0.00370863	0.0981524	0.774877	0.0149246	0.162194
SST	173.359	346.736	1.00007	5e-05	0.0123316	0.96667	0.0196595	0.212466	0.694285	0.0176173	0.173128
TPM2	72.4109	36.8195	-0.975735	5e-05	0.0123316	-1.0527	0.00012185	0.011681	-0.85175	0.000670201	0.0475369
TTC3P1	3.89361	7.86431	1.01421	5e-05	0.0123316	0.966976	0.00113656	0.0498864	0.813499	0.000791753	0.0503626
UNC5D	0.390937	1.2814	1.71271	5e-05	0.0123316	1.66151	0.000427682	0.0281911	1.10796	0.000234002	0.0307067
VWA3A	2.08695	0.718591	-1.53816	5e-05	0.0123316	-1.59768	2.52272e-05	0.00420033	-1.11653	0.000140145	0.0245763
XAF1	11.4409	5.63075	-1.0228	5e-05	0.0123316	-1.01751	2.26172e-05	0.00397496	-0.861165	0.000109377	0.0213613
ZDHHC11	7.18521	3.12049	-1.20326	5e-05	0.0123316	-1.20095	5.68627e-05	0.0071954	-0.956223	0.000261379	0.0321147
ARHGAP20	1.31928	2.72157	1.04468	0.0001	0.0186344	1.01424	0.00362444	0.0971689	0.785843	0.00357503	0.0900292
ARHGAP36	2.41547	6.77314	1.48752	0.0001	0.0186344	1.4729	0.00468821	0.108653	0.908162	0.00362585	0.0905992
ATP8A2	1.74155	3.27335	0.910396	0.0001	0.0186344	0.89047	0.0199312	0.213508	0.656908	0.0203701	0.182352
CFB	3.77223	1.72146	-1.13179	0.0001	0.0186344	-1.09475	3.72862e-05	0.00568458	-0.909821	5.39331e-05	0.0156327
CRHBP	6.6273	15.5793	1.23314	0.0001	0.0186344	1.18801	0.00203404	0.071952	0.877122	0.00193211	0.0713994
EDN1	9.34348	3.12821	-1.57862	0.0001	0.0186344	-1.59465	1.23388e-05	0.00243961	-1.15093	6.69908e-05	0.0174629
FAM73A	3.277	5.96565	0.864301	0.0001	0.0186344	0.756136	0.0170413	0.199298	0.618043	0.015889	0.165496
GGT5	12.8389	5.93658	-1.11282	0.0001	0.0186344	-1.18678	5.48166e-05	0.0071954	-0.929096	0.000310256	0.0343871
PCDH17	4.26666	7.62851	0.838293	0.0001	0.0186344	0.713587	0.00170731	0.0660822	0.643988	0.00148806	0.0645165
RGS7BP	2.18864	5.54145	1.34023	0.0001	0.0186344	1.32469	0.00485154	0.110615	0.866889	0.00445543	0.0990152
SCN8A	0.82144	2.11846	1.36679	0.0001	0.0186344	1.31937	0.0040305	0.100398	0.883555	0.00344401	0.0885799
TMC4	1.54252	0.376217	-2.03566	0.0001	0.0186344	-1.95947	1.92394e-09	2.70507e-06	-0.811524	0.000204268	0.0287615
TNFRSF10D	1.78919	0.368604	-2.27916	0.0001	0.0186344	-2.26856	1.61483e-06	0.000552827	-0.750373	0.0158118	0.165235
ZMYND10	8.97385	3.22036	-1.47851	0.0001	0.0186344	-1.47123	6.83221e-05	0.00823379	-1.03831	0.000361525	0.0372931
CACNA2D1	0.522947	2.05238	1.97256	0.00015	0.0235107	1.84469	0.00161947	0.0642406	1.03277	0.00118051	0.0586355
CLIC1	33.9276	17.0387	-0.993649	0.00015	0.0235107	-1.02797	0.000652293	0.0348363	-0.799723	0.00243179	0.0778913
DNAH6	0.76617	0.345085	-1.15071	0.00015	0.0235107	-1.16886	5.68216e-05	0.0071954	-0.945126	0.000139201	0.0245763
EGFL7	93.0633	51.291	-0.859506	0.00015	0.0235107	-0.940367	7.4031e-05	0.00875503	-0.805432	0.000371615	0.0379117
EIF4EBP1	15.1801	7.21961	-1.07219	0.00015	0.0235107	-1.09784	0.000322291	0.0239898	-0.889114	0.000584739	0.0451185
ESAM	25.9874	13.9253	-0.900105	0.00015	0.0235107	-0.906375	0.00166213	0.0653188	-0.723635	0.00451636	0.0994073
MTRNR2L7	15.4399	6.56626	-1.23352	0.00015	0.0235107	-1.22265	0.000233204	0.0191039	-0.928463	0.000815448	0.0509486
PLEKHA4	6.88245	2.91575	-1.23906	0.00015	0.0235107	-1.27786	9.64445e-06	0.00214107	-1.01311	6.39911e-05	0.0174517
RPL41	521.814	224.735	-1.21531	0.00015	0.0235107	-1.05547	0.000852156	0.0421218	-0.80472	0.00341976	0.0885799
SLC32A1	6.22602	13.151	1.07879	0.00015	0.0235107	1.05139	0.00981828	0.15198	0.753443	0.00949298	0.133585
TNFRSF12A	7.34712	1.60665	-2.19312	0.00015	0.0235107	-2.22202	2.68735e-07	0.000212536	-1.48474	1.81224e-06	0.00233053
ANXA2	20.9782	10.6212	-0.981947	0.0002	0.0277207	-0.974518	0.000597352	0.0340565	-0.772605	0.00224608	0.0761457
BGN	37.2555	20.2158	-0.881974	0.0002	0.0277207	-0.909371	0.00220621	0.0751385	-0.69608	0.00737913	0.120555
CD160	4.91165	1.99507	-1.29977	0.0002	0.0277207	-1.08064	0.000300645	0.0229179	-0.884668	0.000557913	0.0442687
FSTL5	3.46063	6.53496	0.917145	0.0002	0.0277207	0.867935	0.00310953	0.0903447	0.721724	0.00309066	0.0852915
GPR4	4.81969	1.46928	-1.71383	0.0002	0.0277207	-1.72672	0.00053569	0.0321262	-1.0266	0.00136229	0.0624357
MAPK15	7.4924	2.59062	-1.53213	0.0002	0.0277207	-1.72559	3.67761e-05	0.00568458	-1.12829	0.000245228	0.030918
NUPR1	108.1	54.8303	-0.979323	0.0002	0.0277207	-1.02099	0.00100057	0.0465485	-0.775902	0.00382394	0.0933719
PIK3CB	2.49316	5.63911	1.17749	0.0002	0.0277207	1.04148	0.00343521	0.095082	0.816609	0.00257373	0.0798188
PTPRT	2.30854	4.29267	0.894897	0.0002	0.0277207	0.872142	0.00696417	0.131529	0.695178	0.00769573	0.122484
STT3B	5.06561	9.77415	0.948234	0.0002	0.0277207	0.836545	0.00739793	0.134627	0.696375	0.0057054	0.109419
TM4SF1	38.4442	17.4113	-1.14274	0.0002	0.0277207	-1.15374	0.001746	0.0661492	-0.807265	0.00595695	0.111454
CNR1	9.79732	17.3867	0.827522	0.00025	0.0315244	0.817913	0.024049	0.231595	0.614809	0.0267641	0.204459
DAB1	0.705163	1.86286	1.40149	0.00025	0.0315244	1.24247	0.00208012	0.0729332	0.923262	0.00104294	0.0552701
EPHA2	2.52147	0.951731	-1.40564	0.00025	0.0315244	-1.41412	0.000451334	0.0291387	-0.98236	0.00108931	0.0564383
FAM168A	5.14429	11.6391	1.17794	0.00025	0.0315244	1.13234	0.00580277	0.120932	0.826498	0.00417753	0.096393
IL4R	4.50475	1.78552	-1.3351	0.00025	0.0315244	-1.39532	0.000218446	0.0184128	-0.981867	0.000823104	0.0509486
OAS3	3.69728	1.82467	-1.01883	0.00025	0.0315244	-1.03512	0.00153713	0.0625004	-0.781055	0.00439366	0.0987805
PAK3	0.933607	3.04476	1.70544	0.00025	0.0315244	1.26041	0.00274109	0.0834045	0.901749	0.00181327	0.0694912
TINAGL1	11.5669	5.50282	-1.07175	0.00025	0.0315244	-1.02626	0.00138844	0.0579846	-0.778114	0.00400652	0.0945167
ANKRD19P	9.88925	4.7029	-1.07231	0.00035	0.0410479	-1.03052	0.000185493	0.0161878	-0.851762	0.000699501	0.0483173
CCDC81	1.58192	0.305021	-2.3747	0.00035	0.0410479	-2.39042	8.1547e-09	8.59913e-06	-1.6344	9.36901e-08	0.000721946
GRAMD1B	1.8315	3.75629	1.03628	0.00035	0.0410479	0.856715	0.00406894	0.101153	0.720151	0.00258443	0.0799773
MLKL	3.33341	1.11413	-1.58108	0.00035	0.0410479	-1.45667	0.000100864	0.0103008	-1.06427	0.000272361	0.0326821
S100A6	353.087	208.453	-0.7603	0.00035	0.0410479	-0.787562	0.000190839	0.0165402	-0.682215	0.000606711	0.0454589
SFRP2	3.49385	9.19174	1.39552	0.00035	0.0410479	1.38924	0.00639822	0.125136	0.867024	0.00531639	0.106721
WIF1	26.8711	49.5135	0.881768	0.00035	0.0410479	0.867801	0.00690042	0.130911	0.699287	0.00643612	0.115279
LOC728554	15.0058	7.57229	-0.986716	0.0004	0.0456354	-0.994675	0.00558772	0.119236	-0.736386	0.0116991	0.146133
UGT8	9.44833	17.031	0.850035	0.0004	0.0456354	0.814729	0.0273255	0.244884	0.632963	0.0228757	0.192695
ZGLP1	5.21526	2.10758	-1.30715	0.0004	0.0456354	-1.24548	0.000100543	0.0103008	-0.989269	0.000226901	0.0303953
AEBP1	26.7217	14.7678	-0.855556	0.00045	0.0493265	-0.883376	0.00664424	0.127342	-0.655375	0.017584	0.173128
CDKN1A	42.3973	13.0545	-1.69943	0.00045	0.0493265	-1.72088	0.00243022	0.0788478	-0.766373	0.00990695	0.136322
IRF9	47.9403	28.0849	-0.771443	0.00045	0.0493265	-0.800217	4.98727e-05	0.00693504	-0.712281	0.000152615	0.0255247
NLRC5	1.47303	0.70055	-1.07223	0.00045	0.0493265	-1.12532	0.000136052	0.0127526	-0.899598	0.000300164	0.0340598
PRPH2	1.60203	3.2491	1.02014	0.00045	0.0493265	1.02086	0.0230128	0.226618	0.698703	0.0197142	0.180626
CLDN5	101.471	52.6286	-0.947154	0.0005	0.0508212	-0.977812	0.002378	0.0785264	-0.742183	0.00669583	0.116184
EFCAB1	8.37535	2.64146	-1.66481	0.0005	0.0508212	-1.71021	0.00033063	0.0244564	-1.01647	0.00140086	0.0630423
EMP1	11.0765	4.64848	-1.25268	0.0005	0.0508212	-1.27598	0.00273388	0.0834045	-0.813698	0.0085959	0.129629
HBB	482.809	233.36	-1.0489	0.0005	0.0508212	-1.12173	0.00867935	0.145167	-0.721717	0.0195589	0.180181
IFI35	16.8044	8.65652	-0.956982	0.0005	0.0508212	-0.998861	4.90378e-05	0.00689472	-0.843739	0.000148933	0.0254241
KBTBD7	0.759626	1.77589	1.22518	0.0005	0.0508212	1.09158	0.00243286	0.0788478	0.862522	0.00111135	0.056733
MYL9	58.3696	30.8804	-0.918525	0.0005	0.0508212	-0.936846	0.00762821	0.136199	-0.665247	0.0201662	0.181917
RARRES3	59.2553	33.4876	-0.82332	0.0005	0.0508212	-0.850146	0.00216991	0.0748417	-0.672166	0.00661851	0.115901
MFSD2A	21.7242	11.4819	-0.919948	0.0006	0.0591918	-0.984014	4.29856e-05	0.00637545	-0.843354	0.000155286	0.0255247
SEMA3C	2.51286	4.51632	0.845814	0.0006	0.0591918	0.830182	0.0184808	0.206769	0.641761	0.0186488	0.176357
UPP1	12.7522	6.70441	-0.927565	0.00065	0.0633788	-0.810526	0.000130629	0.0124284	-0.720183	0.000320875	0.0343871
FAM102B	7.31316	12.6801	0.793995	0.0007	0.0659534	0.764136	0.0160729	0.194746	0.612001	0.0182131	0.174412
RAB3B	5.59672	9.7014	0.793612	0.0007	0.0659534	0.777137	0.0243258	0.233196	0.598232	0.0273444	0.206643
SERPING1	30.035	16.9296	-0.827095	0.0007	0.0659534	-0.824982	0.000334518	0.0244682	-0.692189	0.00114351	0.0577443
PGF	7.61737	3.17989	-1.26032	0.00075	0.0698792	-1.25781	0.000169614	0.015441	-0.962328	0.00044289	0.0401096
VSTM2A	4.28488	12.8673	1.58639	0.00075	0.0698792	1.43433	0.000357028	0.025391	1.03952	0.000279651	0.0328931
CBX6	15.8499	25.6429	0.694089	0.0008	0.0721333	0.640156	0.0145169	0.186302	0.558713	0.013378	0.154528
CREG2	6.59189	11.9415	0.857218	0.0008	0.0721333	0.866628	0.0295331	0.253193	0.620754	0.0321479	0.221634
FBLN5	15.0439	9.05615	-0.732213	0.0008	0.0721333	-0.734163	0.000167363	0.0153464	-0.658189	0.00049523	0.0417161
FOXF1	2.6389	1.23108	-1.10002	0.0008	0.0721333	-1.11112	0.00473879	0.109303	-0.785389	0.00789475	0.124318
GNG11	51.495	30.8991	-0.736867	0.0008	0.0721333	-0.775416	0.000831369	0.0417466	-0.661414	0.00191849	0.0711984
C1R	13.2269	6.48354	-1.02862	0.00085	0.0746353	-1.04443	0.000305274	0.0231313	-0.814562	0.00135596	0.0624261
RNF165	0.783483	1.89138	1.27146	0.00085	0.0746353	1.2227	0.00323267	0.0915761	0.887903	0.00203752	0.0732969
DPP8	1.40188	2.94891	1.07282	0.0009	0.0770097	1.04422	0.00861568	0.144774	0.775047	0.00641505	0.115279
LRRC32	6.33719	3.02235	-1.06817	0.0009	0.0770097	-1.09465	0.00625316	0.124704	-0.730433	0.0156119	0.164937
WASH3P	13.7863	7.80548	-0.820672	0.0009	0.0770097	-0.778907	0.00313852	0.0906732	-0.645199	0.00734885	0.120357
ABCD2	1.13112	2.19137	0.954084	0.00095	0.0792659	0.817849	0.00498764	0.112804	0.696055	0.00316452	0.0863991
COL6A2	9.84604	5.21599	-0.916603	0.00095	0.0792659	-0.929753	0.00196536	0.0701542	-0.712481	0.00630584	0.115044
SEMA3F	3.4702	1.46518	-1.24394	0.00095	0.0792659	-1.24955	0.000318876	0.0238761	-0.941056	0.000789199	0.0503626
ZBBX	1.45944	0.573626	-1.34723	0.00095	0.0792659	-1.33999	0.000230681	0.0190787	-0.962734	0.000781493	0.05025
FAM163B	21.6922	39.3509	0.859224	0.001	0.0818098	0.861834	0.0187059	0.20709	0.65216	0.0190087	0.177617
ID3	36.9641	21.1489	-0.805542	0.001	0.0818098	-0.801472	0.00547005	0.117518	-0.622603	0.0139651	0.157998
MSX1	5.18397	2.63869	-0.974235	0.001	0.0818098	-0.981938	0.00159162	0.0634899	-0.795135	0.00235897	0.0772795
SCG2	76.3576	133.698	0.808133	0.001	0.0818098	0.782955	0.0226223	0.224794	0.614136	0.0223996	0.190852
DOC2B	3.17844	7.00916	1.14092	0.00105	0.0830639	1.04772	0.0149511	0.18847	0.744944	0.0108062	0.141419
FSTL3	10.5097	6.25898	-0.747723	0.00105	0.0830639	-0.724206	0.00116614	0.0505354	-0.623899	0.00225158	0.0761532
MAP3K9	0.744651	1.49437	1.0049	0.00105	0.0830639	0.802161	0.0128911	0.175025	0.65556	0.00908202	0.131997
MUC6	0.908934	0.403519	-1.17154	0.00105	0.0830639	-1.10837	0.00585543	0.12118	-0.772435	0.00998788	0.13674
TBX2	4.20998	2.1709	-0.955524	0.00105	0.0830639	-0.978171	0.00706476	0.131661	-0.7034	0.0137036	0.156601
TNFAIP2	6.16263	3.5648	-0.789725	0.00105	0.0830639	-0.809801	4.58569e-05	0.00659402	-0.711543	0.000103711	0.0213613
NAALAD2	4.56231	2.51791	-0.857534	0.00115	0.0897053	-0.848612	0.000175617	0.0154641	-0.760006	0.000297755	0.0339864
PLCXD3	3.97865	6.74492	0.76152	0.00115	0.0897053	0.735869	0.0384545	0.286069	0.565357	0.0395212	0.246347
CCDC57	5.30385	2.98641	-0.828629	0.0012	0.0902475	-0.774472	6.97192e-05	0.0083229	-0.698054	8.71598e-05	0.0205038
GNAQ	8.97402	16.4966	0.878347	0.0012	0.0902475	0.817134	0.0393953	0.28793	0.603891	0.0350341	0.231959
HERC6	8.42692	4.44238	-0.923674	0.0012	0.0902475	-0.93026	0.000104288	0.0105573	-0.79157	0.000409668	0.0388074
LIN52	3.00902	5.56337	0.886663	0.0012	0.0902475	0.689182	0.0041008	0.101153	0.633538	0.00111172	0.056733
RANBP3L	6.29975	11.3574	0.85027	0.0012	0.0902475	0.775493	0.0387422	0.287057	0.588964	0.0343419	0.229299
SERTM1	7.67476	13.1408	0.775854	0.0012	0.0902475	0.732293	0.044128	0.3049	0.547714	0.0497241	0.271217
SMYD1	0.249924	0.822797	1.71905	0.0012	0.0902475	1.66276	0.036235	0.277385	0.630548	0.0482574	0.267436
PHACTR1	4.21832	8.21415	0.961441	0.00125	0.0923513	0.928555	0.0116543	0.167121	0.709378	0.0103238	0.138551
TMEM150C	4.7684	9.43203	0.984062	0.00125	0.0923513	0.985773	0.0017237	0.0660959	0.818194	0.00109304	0.0564383
GALNTL6	0.447647	1.32964	1.5706	0.0013	0.0939754	1.38032	0.000569783	0.0333962	1.02135	0.00028784	0.0336511
NANOS3	13.7255	6.81695	-1.00966	0.0013	0.0939754	-0.807493	0.00179184	0.0668846	-0.690141	0.00316772	0.0863991
MAPRE2	28.7621	48.2667	0.746862	0.00135	0.095531	0.726689	0.00308189	0.0902737	0.654195	0.00206389	0.0733193
NXPH2	2.45039	4.65059	0.924406	0.00135	0.095531	0.892467	0.0165197	0.195559	0.677993	0.0141126	0.158254
PPM1L	0.692602	1.5612	1.17256	0.00135	0.095531	1.13006	0.0111025	0.162229	0.79943	0.00663921	0.115901
TBR1	2.33577	5.58558	1.25781	0.00135	0.095531	1.13471	0.0229527	0.226307	0.703529	0.0239884	0.195578
CEBPD	34.6077	15.3482	-1.17302	0.0014	0.096623	-1.21147	0.000570064	0.0333962	-0.894805	0.00192171	0.0711984
CRIP1	39.9079	16.695	-1.25726	0.0014	0.096623	-1.29049	0.00017393	0.0154641	-0.95263	0.000616113	0.0458874
MRPL41	355.947	225.824	-0.656465	0.0014	0.096623	-0.687134	0.00112772	0.0497218	-0.609676	0.002546	0.0794942
NXPH3	3.58714	6.19309	0.787827	0.0014	0.096623	0.772006	0.0261813	0.239897	0.61158	0.0231227	0.193257
RSAD2	4.39755	2.2513	-0.965945	0.0014	0.096623	-0.994073	0.000488492	0.0304501	-0.804358	0.000995488	0.0543307
UG0898H09	11.3876	18.0078	0.661155	0.00145	0.0992569	0.643186	0.0100665	0.15429	0.574676	0.00669761	0.116184
MTHFD2	7.00795	3.46183	-1.01746	0.0015	0.100225	-0.99441	0.00355941	0.0960059	-0.761451	0.00635455	0.115044
PPAP2B	39.2788	61.7738	0.653243	0.0015	0.100225	0.632034	0.0228833	0.226046	0.548721	0.017152	0.171319
RBM6	53.0428	31.7437	-0.740687	0.0015	0.100225	-0.651826	0.000687681	0.0359583	-0.591048	0.0014401	0.0637147
SLC17A8	0.847339	1.98682	1.22945	0.0015	0.100225	1.19745	0.0126683	0.173115	0.794124	0.00918127	0.132239
GABRB1	0.998567	2.27003	1.18478	0.0016	0.104411	0.782862	0.01804	0.204185	0.650693	0.00902257	0.131997
MCTP1	1.80281	3.66495	1.02355	0.0016	0.104411	0.848125	0.0189011	0.207632	0.645647	0.0189419	0.177475
PNOC	2.46952	5.15355	1.06133	0.00165	0.106431	0.986439	0.00844014	0.143166	0.749867	0.00635376	0.115044
SLIT2	0.729909	1.78076	1.28671	0.00165	0.106431	1.26549	0.0056493	0.119943	0.877942	0.003269	0.0878296
FAM193B	16.6964	10.3411	-0.691143	0.0017	0.108406	-0.661662	0.00043633	0.028402	-0.59315	0.000970783	0.0542404
OSGIN1	5.02453	2.60384	-0.948349	0.0017	0.108406	-0.937851	0.000955949	0.0451365	-0.781297	0.00131782	0.0623014
TM9SF2	16.696	25.6747	0.620846	0.0017	0.108406	0.416225	0.0212003	0.219038	0.401947	0.0138192	0.157061
ALPL	13.2037	7.51344	-0.813396	0.00175	0.108589	-0.802462	0.000878317	0.0429121	-0.666387	0.00242611	0.0778913
ATF2	3.57269	7.08446	0.987649	0.00175	0.108589	0.947424	0.00874997	0.145687	0.734108	0.00716849	0.119205
CALN1	6.00248	9.87883	0.718782	0.00175	0.108589	0.694865	0.0238235	0.230712	0.560287	0.0276796	0.2076
CEACAM19	3.97002	1.67587	-1.24423	0.00175	0.108589	-1.20646	0.000155078	0.0144291	-0.961929	0.000314827	0.0343871
CYR61	15.8662	9.0212	-0.814563	0.00175	0.108589	-0.835622	0.00805546	0.139827	-0.633523	0.0184934	0.175715
ID1	53.0452	30.3966	-0.803311	0.0018	0.108589	-0.826874	0.00351627	0.095278	-0.643722	0.0096397	0.134357
KIAA1211	1.98875	3.39009	0.769463	0.0018	0.108589	0.738142	0.00732309	0.134013	0.640393	0.00550119	0.10749
NXPH1	7.24843	11.8063	0.703818	0.0018	0.108589	0.674564	0.0030578	0.0897757	0.612002	0.00229886	0.076589
RPS19	712.964	443	-0.686521	0.0018	0.108589	-0.617359	0.00378583	0.0981524	-0.538805	0.00679497	0.116615
SCN7A	0.58322	1.17109	1.00574	0.0018	0.108589	2.17104	1.89682e-05	0.00352975	1.38537	5.86814e-06	0.00455669
TMEM38A	5.1406	10.0889	0.972768	0.0018	0.108589	0.884551	0.000601304	0.0340565	0.775805	0.000406282	0.0388074
PLD4	1.91537	4.16257	1.11985	0.00185	0.110808	1.06215	0.0220926	0.22302	0.732012	0.0153264	0.163975
SLC9A3R2	92.9631	55.2139	-0.751625	0.0019	0.113398	-0.747219	0.00291974	0.0868348	-0.621625	0.00712862	0.119205
FLNA	17.615	10.6481	-0.726215	0.00195	0.113949	-0.758207	0.00375058	0.0981524	-0.615351	0.00900918	0.131997
GPR176	1.7982	3.96638	1.14127	0.00195	0.113949	1.10072	0.00757339	0.135991	0.799695	0.00570466	0.109419
ICAM1	4.06438	1.84034	-1.14307	0.00195	0.113949	-1.16725	0.00231284	0.0766406	-0.82024	0.00538639	0.106835
NAGPA	14.7295	8.70581	-0.758655	0.00195	0.113949	-0.672027	0.00129231	0.0548757	-0.603931	0.00300502	0.0846048
PEAR1	2.25845	1.13992	-0.986405	0.00195	0.113949	-1.00105	0.000858082	0.0422497	-0.815603	0.0012499	0.0604273
PPTC7	1.48475	3.40808	1.19874	0.00195	0.113949	1.14371	0.00210661	0.0734355	0.878512	0.00138313	0.0626306
RPL9	213.649	114.459	-0.900417	0.002	0.114985	-0.881652	0.025836	0.23829	-0.59552	0.0493185	0.270176
CDH5	7.28999	4.10229	-0.829486	0.00205	0.114985	-0.855385	0.0108097	0.159315	-0.631468	0.0230091	0.19306
LHX6	4.07319	7.14317	0.810403	0.00205	0.114985	0.809586	0.00173916	0.0661492	0.708433	0.00129848	0.0619418
MAFF	15.072	4.11763	-1.87199	0.00205	0.114985	-1.80126	0.000359339	0.0254026	-1.02184	0.00027602	0.0328225
RPL7L1	8.68857	14.8875	0.776911	0.00205	0.114985	0.621776	0.0146693	0.187122	0.552255	0.0117117	0.146133
SLC25A41	6.00313	2.53285	-1.24496	0.00205	0.114985	-1.10704	0.000108783	0.0107542	-0.930002	0.000167192	0.0266541
SPATA18	2.98269	1.32415	-1.17154	0.00205	0.114985	-1.20234	0.00344104	0.095082	-0.797563	0.00875302	0.130677
ATAD3B	8.173	4.72643	-0.790114	0.00215	0.119396	-0.727438	0.000611789	0.0340931	-0.641015	0.00117313	0.0585528
HS6ST2	4.56217	7.67775	0.750962	0.00215	0.119396	0.738634	0.0219205	0.222089	0.590388	0.0232966	0.193954
DNAH2	0.708785	0.316249	-1.16429	0.0022	0.120576	-1.15713	0.000241769	0.0194248	-0.890279	0.000688521	0.0480896
H19	1.85992	0.717643	-1.3739	0.0022	0.120576	-1.35512	0.00230893	0.0766406	-0.844525	0.00676886	0.116615
HBA1	27.3856	14.9446	-0.873791	0.0022	0.120576	-0.944246	0.00390874	0.0984241	-0.732908	0.00653403	0.115642
TTC21A	2.32511	1.14271	-1.02484	0.0022	0.120576	-0.954669	0.000345247	0.0249643	-0.79139	0.000507142	0.0423496
CCDC40	1.94773	0.871728	-1.15984	0.00225	0.121725	-1.1801	0.000652138	0.0348363	-0.865537	0.00178083	0.0692585
HAPLN1	1.04679	1.89871	0.859056	0.00225	0.121725	0.855002	0.00226464	0.0762149	0.750071	0.000685394	0.0480773
LEPREL2	6.17202	3.15529	-0.96797	0.00225	0.121725	-0.924639	9.95438e-05	0.0103008	-0.795835	0.00024934	0.0312323
MDGA1	1.95181	3.24337	0.732679	0.00225	0.121725	0.709059	0.000606727	0.0340931	0.665003	0.000200835	0.0284861
CHRDL1	7.42283	12.3774	0.737667	0.0023	0.123632	0.734831	0.00588175	0.121402	0.641736	0.00426041	0.0974773
MEG3	365.818	172.674	-1.08308	0.00235	0.123937	-1.1024	0.000332424	0.0244564	-0.867219	0.00130049	0.0619418
NRIP3	17.152	26.4074	0.62257	0.00235	0.123937	0.604793	0.0179208	0.20395	0.520013	0.0204771	0.182881
TECPR1	4.39627	7.09199	0.689909	0.00235	0.123937	0.631271	0.00895352	0.14714	0.571498	0.0067338	0.116498
ZNF692	23.2235	13.9308	-0.737309	0.00235	0.123937	-0.633284	0.00629094	0.124762	-0.541073	0.0130779	0.153078
TRIM22	4.8833	2.76011	-0.823132	0.0024	0.125391	-0.865275	0.000614245	0.0340931	-0.721173	0.0011747	0.0585528
COL4A2	6.99256	3.75383	-0.897458	0.00255	0.130783	-0.914887	0.00878985	0.146066	-0.659183	0.0208737	0.184958
CALB2	41.3696	67.8322	0.713398	0.0026	0.131339	0.715962	0.0424806	0.299638	0.553806	0.0432127	0.256405
FEM1B	1.53265	3.25849	1.08817	0.0026	0.131339	1.05666	0.0260457	0.239174	0.716627	0.0181818	0.174318
NOMO2	1.39332	2.67651	0.941827	0.0026	0.131339	0.893448	0.00961406	0.151691	0.715698	0.00658858	0.115882
PTH1R	14.9452	8.55406	-0.805001	0.0026	0.131339	-0.868128	0.00377313	0.0981524	-0.674159	0.00925482	0.132353
GNB3	3.60939	1.61697	-1.15846	0.00265	0.132271	-0.998711	0.00168929	0.0660822	-0.803716	0.0024313	0.0778913
PCP4L1	16.9891	27.7354	0.707122	0.00265	0.132271	0.684587	0.0256371	0.237317	0.565046	0.0249574	0.198037
CXCL14	54.243	82.577	0.606302	0.0027	0.132403	0.580561	0.0114302	0.164924	0.530642	0.00785964	0.123968
GSDMB	7.88886	3.37499	-1.22493	0.0027	0.132403	-1.08507	0.00050001	0.0306673	-0.864978	0.00108277	0.0564383
PARP12	3.46943	1.79708	-0.949043	0.0028	0.136112	-0.970887	5.2505e-05	0.0071954	-0.839552	4.06704e-05	0.0125439
DRD5	1.12811	2.45102	1.11948	0.00285	0.138143	1.098	0.0431248	0.302221	0.639562	0.043932	0.258407
APOL1	6.09093	3.28238	-0.891921	0.00295	0.140953	-0.921626	0.000339451	0.0246863	-0.767706	0.000796298	0.0503626
NOP2	9.65221	5.81156	-0.731934	0.00295	0.140953	-0.702872	0.00039167	0.0265037	-0.63658	0.000750755	0.0495842
ATAD3C	2.47857	1.14338	-1.1162	0.003	0.142127	-1.08524	0.000496935	0.0306673	-0.873315	0.000844549	0.0514153
CELSR1	0.474011	0.1566	-1.59784	0.003	0.142127	-1.95602	9.57938e-07	0.000404058	-0.703623	0.0134451	0.154932
CHCHD10	144.289	91.3525	-0.659447	0.00305	0.143282	-0.709729	0.00193969	0.0701282	-0.619076	0.00497849	0.103598
IER5L	10.6506	6.2795	-0.762207	0.00305	0.143282	-0.778288	0.00589067	0.121402	-0.636909	0.0118246	0.146629
PCDH10	9.20903	14.17	0.621715	0.00305	0.143282	0.593047	0.00260735	0.0814458	0.558478	0.00141418	0.0631469
JAG1	6.61654	4.0646	-0.702965	0.0031	0.145224	-0.708963	0.000296962	0.0227743	-0.638586	0.000619537	0.0459649
ARL4C	10.0275	15.2012	0.600229	0.00315	0.145533	0.567705	0.00293018	0.0868348	0.539281	0.00168366	0.0686633
PER1	13.6593	8.84019	-0.627734	0.00315	0.145533	-0.627596	0.00603581	0.123206	-0.532258	0.0128439	0.151812
LAMA5	3.41888	2.0528	-0.735932	0.0032	0.146632	-0.793602	0.00221446	0.0751385	-0.658957	0.00520195	0.105295
RAB3C	4.22693	9.31416	1.13982	0.0032	0.146632	1.04841	0.00642383	0.125443	0.790028	0.00444359	0.0990152
NCOA2	0.778496	1.66899	1.10022	0.00325	0.147313	1.05887	0.0234379	0.228316	0.719452	0.0174098	0.172682
PARP14	4.2602	2.63309	-0.694166	0.00325	0.147313	-0.722006	0.00194811	0.0701542	-0.610317	0.00418535	0.096458
SEMA3E	0.451053	1.18125	1.38895	0.00325	0.147313	1.14803	0.0401096	0.290403	0.668849	0.0351585	0.232184
ZNF804A	1.51363	2.83427	0.904965	0.00335	0.151029	0.865171	0.00981216	0.15198	0.687151	0.00881263	0.131068
CDH20	6.48246	10.3784	0.678971	0.0035	0.156948	0.565629	0.0106883	0.158826	0.523313	0.00636349	0.115044
ERBB4	4.07515	6.23989	0.614668	0.00355	0.157923	0.587763	0.00429269	0.104061	0.547729	0.0026788	0.0806238
PTBP1	21.4121	13.2248	-0.695183	0.00355	0.157923	-0.582541	0.00251573	0.0808921	-0.516277	0.00385673	0.0936981
PPP1R32	6.36852	2.82764	-1.17136	0.0036	0.158466	-1.14612	1.16174e-05	0.00237107	-0.953835	2.62748e-05	0.0101368
STAT1	26.3134	15.9376	-0.723363	0.0036	0.158466	-0.727311	0.000597658	0.0340565	-0.634127	0.00180118	0.0694912
OAS2	4.29904	2.01523	-1.09307	0.00365	0.159828	-1.09395	0.000529645	0.0320676	-0.849727	0.00121314	0.0593489
UBASH3B	1.56376	2.65464	0.763502	0.0037	0.161596	0.730769	0.00490792	0.111637	0.633804	0.00440132	0.0988076
IL32	10.201	4.35503	-1.22796	0.00375	0.162091	-1.29818	0.00104665	0.0478074	-0.917458	0.00223155	0.0757865
MAPK8	4.06515	8.75139	1.1062	0.00375	0.162091	1.05437	0.000621521	0.0341944	0.880541	0.000320292	0.0343871
NEAT1	84.2123	49.8251	-0.757157	0.00375	0.162091	-0.773835	0.00283992	0.0859721	-0.644386	0.00672817	0.116498
PLP2	9.72144	5.22786	-0.894951	0.00375	0.162091	-0.900474	0.00050347	0.0306673	-0.755929	0.000533629	0.0429562
CNN2	3.42419	1.70256	-1.00806	0.00385	0.165136	-1.01779	0.00514951	0.114159	-0.75297	0.00838945	0.128032
OAS1	6.93367	3.42379	-1.01802	0.00385	0.165136	-1.04528	0.000461064	0.0293923	-0.833664	0.000975208	0.0542404
SHANK1	12.259	20.5109	0.742546	0.00385	0.165136	0.714697	0.0424645	0.299638	0.551979	0.0427913	0.255343
FXYD7	301.224	196.858	-0.613685	0.00395	0.16771	-0.612808	0.00630342	0.124762	-0.537852	0.0122166	0.148606
RASD1	51.6408	32.7128	-0.658655	0.00395	0.16771	-0.669005	0.00455722	0.107188	-0.575399	0.0103429	0.138551
SQRDL	7.00776	3.89128	-0.84871	0.00395	0.16771	-0.879918	0.000251616	0.019991	-0.777167	0.000161563	0.0261895
PCNXL2	2.83765	4.51298	0.669382	0.00405	0.169806	0.487815	0.0340113	0.270413	0.436922	0.0343705	0.229299
SLC3A2	132.885	79.0238	-0.749819	0.00405	0.169806	-0.720144	0.00102166	0.0473554	-0.642893	0.00201356	0.0730727
NEUROD1	3.64999	1.62407	-1.16827	0.00415	0.172276	-1.1078	0.00840549	0.143112	-0.756194	0.0140577	0.158254
PILRB	31.8601	17.8685	-0.83433	0.00415	0.172276	-0.839973	0.000402415	0.0269591	-0.713907	0.00113215	0.0573206
C1S	10.4906	6.32546	-0.729856	0.0042	0.172643	-0.764877	0.000686809	0.0359583	-0.647188	0.00160412	0.0671223
FAM63B	1.39465	2.55562	0.87377	0.0042	0.172643	0.846776	0.0225247	0.224785	0.65175	0.0179173	0.173943
MYCT1	4.12866	2.2265	-0.8909	0.0042	0.172643	-0.904014	0.00350288	0.095278	-0.72667	0.00524368	0.105617
HAMP	13.936	5.02532	-1.47153	0.00425	0.173423	-1.18087	0.0149311	0.18847	-0.689564	0.0305143	0.215689
NPDC1	174.191	113.113	-0.62291	0.0043	0.175037	-0.651295	0.000242542	0.0194248	-0.598714	0.000470735	0.0407196
STK40	14.2792	9.13639	-0.644217	0.00435	0.176217	-0.630861	0.00170413	0.0660822	-0.566722	0.00329365	0.0878915
RMRP	30.6228	10.9484	-1.48388	0.0044	0.176537	-1.71975	1.68778e-05	0.00323594	-1.2082	6.60433e-05	0.0174517
SH3TC1	1.97362	1.08785	-0.859364	0.0044	0.176537	-0.884267	0.00290958	0.0868344	-0.709071	0.00474632	0.101617
SMAD6	6.50152	2.72496	-1.25454	0.0044	0.176537	-1.18546	0.000615369	0.0340931	-0.874023	0.00165191	0.0683705
KCNQ3	8.38696	12.9075	0.621986	0.0045	0.179262	0.91912	0.00408689	0.101153	0.744049	0.00357329	0.0900292
KIT	6.2568	10.0425	0.682621	0.0045	0.179262	0.665912	0.0422339	0.298563	0.524493	0.0463915	0.263942
CHRM3	0.387125	1.13236	1.54847	0.00455	0.180249	1.33968	0.0101013	0.15429	0.813656	0.00941014	0.133276
GRM3	15.3367	23.0768	0.589458	0.0046	0.180249	0.53016	0.00771722	0.136962	0.501228	0.00492721	0.103598
HSPB1	1033.58	164.869	-2.64826	0.0046	0.180249	-2.66249	3.10443e-11	1.30945e-07	-0.561428	0.0160959	0.166407
IGF1	0.592561	1.22674	1.0498	0.0046	0.180249	1.12229	0.00258951	0.0814458	0.865291	0.00147158	0.0644703
LENG8	39.3811	26.0288	-0.597394	0.0046	0.180249	-0.490245	0.0179593	0.20395	-0.431495	0.0281062	0.208888
MUC1	3.80633	1.69163	-1.16999	0.0046	0.180249	-1.06869	0.000499876	0.0306673	-0.844986	0.000767804	0.0502066
SLC25A28	48.3645	32.3033	-0.582265	0.0046	0.180249	-0.575282	0.000681616	0.0359382	-0.527624	0.00103435	0.0551178
TRPM3	0.778382	2.00398	1.36431	0.0047	0.181877	0.988786	0.024567	0.234266	0.69555	0.0181744	0.174318
ADAM23	6.85882	11.0498	0.687985	0.00475	0.181877	0.633103	0.0388838	0.287404	0.513492	0.0437209	0.257992
SLC6A17	16.9956	26.3858	0.634598	0.00475	0.181877	0.601943	0.0391982	0.287671	0.497154	0.0433965	0.257179
ENPP6	1.44986	2.70824	0.901441	0.00485	0.184026	0.877111	0.00921352	0.149095	0.714711	0.00567056	0.109193
COL6A1	20.7458	13.5545	-0.614054	0.0051	0.191776	-0.607448	0.00370471	0.0981524	-0.52773	0.00676934	0.116615
PPP2R5E	4.22232	6.60455	0.645425	0.0051	0.191776	0.603951	0.00229291	0.0766406	0.571273	0.000956894	0.0542404
GSK3B	5.83358	8.78608	0.590838	0.00515	0.192792	0.54985	0.00617954	0.123924	0.509997	0.0052317	0.105617
SHISA6	2.79986	4.45023	0.668527	0.00515	0.192792	0.644692	0.0123284	0.172099	0.572258	0.00894035	0.131951
ADAM10	4.90377	7.71751	0.654243	0.00525	0.193938	0.533508	0.0467257	0.31262	0.476326	0.0352303	0.232337
GAD1	31.0784	47.4943	0.611843	0.00525	0.193938	0.591846	0.0379328	0.284152	0.494429	0.0403577	0.248156
JUND	204.531	132.322	-0.628262	0.00525	0.193938	-0.652458	0.000918746	0.0441859	-0.588462	0.00209418	0.0735841
THSD7A	0.900691	1.46962	0.706336	0.00525	0.193938	0.67721	0.0166555	0.196427	0.591215	0.0112868	0.144282
TUBA1C	14.9795	8.88556	-0.753457	0.0053	0.1945	-0.958072	0.00103371	0.0477391	-0.756812	0.00305686	0.0849666
PIK3C2A	5.65081	8.32904	0.559694	0.00535	0.195906	0.530266	0.0374903	0.282047	0.47756	0.0273974	0.206643
GJB6	27.3745	42.9104	0.648497	0.00545	0.197095	0.656462	0.0448804	0.3068	0.523838	0.0444829	0.25997
TUBGCP4	1.82261	3.17477	0.800647	0.00545	0.197095	0.51601	0.0063495	0.124762	0.488669	0.00334891	0.0883082
HLA-B	206.402	126.388	-0.707601	0.0055	0.197095	-0.770714	0.000930076	0.044412	-0.646124	0.00263652	0.080539
MAGI1	4.1983	6.60159	0.653008	0.0055	0.197095	0.584155	0.0029972	0.088407	0.545189	0.00221494	0.0757742
SLC13A5	1.61439	2.87402	0.832087	0.0055	0.197095	0.770408	0.007417	0.134627	0.67265	0.00279827	0.0822844
CLEC2B	3.43414	1.21773	-1.49576	0.00555	0.198041	-1.54377	2.82467e-05	0.004642	-1.1418	8.26633e-05	0.0196861
FBXW4	97.1801	65.1726	-0.576394	0.0056	0.1994	-0.606033	0.0125507	0.17259	-0.506923	0.0224713	0.191209
ARRDC3	9.0828	5.68873	-0.675031	0.00565	0.20033	-0.694233	0.00501853	0.112804	-0.590279	0.0102523	0.138202
STARD8	1.97298	1.06577	-0.888478	0.00565	0.20033	-0.905369	0.00786073	0.138457	-0.670296	0.0139449	0.15797
SLC25A46	6.03129	9.52777	0.659672	0.00585	0.206548	0.626342	0.0142522	0.18482	0.55241	0.0119061	0.147135
AKAP8L	42.0424	28.5784	-0.556918	0.0059	0.207006	-0.585127	0.00132471	0.0556907	-0.529033	0.00266301	0.0806238
CLOCK	0.728894	1.50229	1.04338	0.0059	0.207006	0.919009	0.00849544	0.143526	0.73826	0.00484556	0.102671
AGER	4.78184	2.41693	-0.984388	0.006	0.208768	-0.882248	0.000961234	0.0452173	-0.749165	0.0009733	0.0542404
DYNLL2	161.179	242.823	0.59124	0.0061	0.209637	0.559857	0.0047536	0.109303	0.53175	0.00215781	0.0745951
VAMP5	78.005	49.3353	-0.660945	0.0061	0.209637	-0.689107	0.00769338	0.13685	-0.563122	0.0156745	0.165039
PLOD1	26.0015	16.0396	-0.696961	0.00615	0.209637	-0.718964	0.000598956	0.0340565	-0.643977	0.00146347	0.064306
RRAGC	4.32341	7.48177	0.791209	0.00615	0.209638	0.663894	0.00977594	0.15198	0.601446	0.0043827	0.0986491
KIAA1161	5.96669	9.49459	0.670176	0.0063	0.212567	0.673956	0.0441695	0.3049	0.543468	0.03811	0.241585
ANKRD10	22.9535	14.8909	-0.62428	0.00635	0.212567	-0.604396	0.000838593	0.0419429	-0.555435	0.00166329	0.0683705
CLK1	67.0313	38.4422	-0.802142	0.00635	0.212567	-0.704559	0.0032688	0.0921232	-0.614345	0.00650036	0.115642
TIE1	7.60272	4.79834	-0.663979	0.00635	0.212567	-0.703563	0.0131582	0.176712	-0.557721	0.0262787	0.202847
ROBO4	5.79183	3.48919	-0.731128	0.00645	0.214629	-0.737861	0.00484155	0.110587	-0.601263	0.010007	0.136807
TMEM67	2.40283	1.34481	-0.83733	0.00645	0.214629	-0.855191	0.00110439	0.0488636	-0.703767	0.00166035	0.0683705
AOC3	1.55222	0.829756	-0.903571	0.00655	0.21624	-0.912061	0.0130484	0.176216	-0.664433	0.02048	0.182881
CXXC5	19.7866	30.8402	0.640284	0.00655	0.21624	0.509547	0.00320479	0.0915761	0.490664	0.00147962	0.0645112
SAP25	9.76212	5.10751	-0.934573	0.00655	0.21624	-0.832825	0.00951666	0.150718	-0.64871	0.0147436	0.161593
CD248	2.65416	1.27787	-1.05452	0.0066	0.216612	-1.07759	0.000861879	0.0422721	-0.815865	0.0018884	0.0705022
SLC27A3	6.18752	3.77573	-0.712605	0.0066	0.216612	-0.649609	0.0163044	0.195006	-0.521834	0.0278293	0.207928
TNFRSF1A	21.3174	13.483	-0.660895	0.0066	0.216612	-0.685476	0.0189025	0.207632	-0.54193	0.0353604	0.232559
ELOVL7	7.90625	4.58683	-0.785496	0.00665	0.216979	-0.811924	0.00346552	0.095278	-0.639354	0.00943622	0.133449
MCL1	46.4612	28.8064	-0.689637	0.00665	0.216979	-0.663764	0.00243634	0.0788478	-0.589386	0.00426163	0.0974773
TRIO	4.36576	6.58142	0.592168	0.0067	0.217342	0.555288	0.0162136	0.194746	0.507987	0.012728	0.150998
CX3CR1	2.43529	5.32725	1.1293	0.00675	0.2177	1.10527	0.0366363	0.279077	0.666594	0.0351092	0.232017
F11R	3.59166	2.15678	-0.735776	0.00675	0.2177	-0.75805	0.00627585	0.124762	-0.604553	0.0129778	0.152648
ZIC1	2.89113	1.7537	-0.72123	0.00675	0.2177	-0.739666	0.013532	0.179303	-0.573618	0.023907	0.195332
COL7A1	1.60171	0.957994	-0.741528	0.0069	0.220337	-0.785406	0.00242663	0.0788478	-0.653854	0.00518789	0.105192
ABCD4	12.2146	7.78881	-0.649134	0.00695	0.220337	-0.656032	0.00269746	0.083253	-0.577956	0.00553987	0.107726
CDK8	2.22981	4.47572	1.0052	0.00695	0.220337	0.750907	0.00288898	0.0867211	0.683992	0.000675226	0.0475369
PLK5	5.06981	2.93024	-0.790913	0.00695	0.220337	-0.784956	0.0148752	0.188055	-0.625739	0.020136	0.181917
SLC7A5	40.127	25.8234	-0.635895	0.0071	0.223824	-0.63884	0.00632721	0.124762	-0.543517	0.0127056	0.150826
C19orf24	35.2584	22.3886	-0.655202	0.00715	0.224556	-0.627058	0.00335771	0.0936037	-0.554864	0.00675515	0.116615
PLSCR1	7.9524	4.56214	-0.80168	0.00715	0.224556	-0.822069	0.00644408	0.125451	-0.635668	0.0143086	0.159027
RBM33	5.98068	4.00584	-0.578205	0.0072	0.225282	-0.585918	0.000380773	0.0261066	-0.545339	0.000490887	0.04165
NOSTRIN	4.96916	2.72531	-0.866581	0.00725	0.226424	-0.828065	0.00171521	0.0660959	-0.697747	0.00161799	0.0674103
ZNF385D	1.46078	2.97805	1.02763	0.00735	0.228272	0.918606	0.00972247	0.15198	0.737169	0.00507925	0.104638
DOCK6	3.27491	1.99904	-0.712147	0.0074	0.228977	-0.714362	0.00925837	0.149095	-0.574518	0.0177043	0.17336
ARHGDIG	310.875	211.784	-0.553743	0.0075	0.231218	-0.593541	0.00514148	0.114159	-0.528161	0.00987867	0.136301
SLC25A29	38.4781	26.3934	-0.54386	0.0075	0.231218	-0.545458	0.00443883	0.10578	-0.477828	0.00844265	0.12847
COX7A1	94.6893	63.2278	-0.582642	0.00755	0.232332	-0.63855	0.0162532	0.194807	-0.533397	0.0298116	0.213865
FUT9	4.93734	7.27256	0.558731	0.0076	0.233442	0.532948	0.00767668	0.136818	0.495585	0.00519142	0.105192
SLC15A2	6.33311	9.60653	0.601101	0.00765	0.234121	0.584085	0.0186238	0.206905	0.523786	0.0141438	0.158254
WDR66	2.07557	1.08964	-0.929655	0.00765	0.234121	-0.912073	0.000199533	0.0170601	-0.786296	0.000183079	0.0278078
COL5A1	0.91372	0.521527	-0.809012	0.00775	0.234612	-0.733986	0.011624	0.166958	-0.587854	0.0150782	0.162465
MAF	4.96431	7.33351	0.562909	0.00775	0.234612	0.543663	0.00940061	0.149254	0.508893	0.00660259	0.115901
DYDC2	4.47475	2.1486	-1.05841	0.0079	0.236591	-1.04049	0.00567381	0.119997	-0.724979	0.0130358	0.152808
EGR2	0.761238	1.5908	1.06333	0.00805	0.239798	1.08334	0.0326821	0.266693	0.677908	0.029347	0.212931
SLC24A3	10.0894	14.8674	0.559309	0.00805	0.239798	0.521966	0.0444748	0.305683	0.453397	0.0439132	0.258407
BAI3	7.71715	11.582	0.585738	0.0082	0.243402	0.546749	0.0134128	0.178334	0.48971	0.0147835	0.161663
DNAJB14	2.92285	4.70749	0.687581	0.00825	0.244022	0.727267	0.0229201	0.226233	0.603296	0.0175227	0.173128
KCND3	1.01896	2.17026	1.09076	0.00825	0.244022	0.986362	0.0254992	0.237255	0.695599	0.0185188	0.175715
MDK	23.8238	15.0573	-0.661937	0.0084	0.248022	-0.701517	0.000852133	0.0421218	-0.6139	0.00151529	0.0651462
AKAP10	3.27699	5.13167	0.647057	0.00845	0.248623	0.526534	0.0323543	0.265679	0.482843	0.0210102	0.185656
PFKM	39.6149	57.8449	0.546145	0.00855	0.250685	0.543621	0.00180938	0.0673408	0.52196	0.000480002	0.0413359
MYO5B	0.228188	0.455474	0.997146	0.0087	0.253753	0.878082	0.0129674	0.175496	0.705466	0.00717373	0.119205
GTF2I	6.05708	9.86444	0.703616	0.00875	0.254768	0.64713	0.0267886	0.241785	0.556409	0.0206549	0.183694
PTGS1	0.594182	1.115	0.90807	0.00885	0.257233	0.888339	0.0324789	0.266097	0.673341	0.0189872	0.177539
HLA-F	20.0986	11.9129	-0.754576	0.00915	0.263216	-0.924232	9.98522e-06	0.00214158	-0.802867	3.11242e-05	0.0111524
KCNB1	1.71038	3.01432	0.817518	0.00915	0.263216	0.675049	0.0481065	0.317338	0.530723	0.0459939	0.263209
LSM11	0.533755	1.27219	1.25307	0.00915	0.263216	1.21375	0.00848813	0.143526	0.828137	0.005781	0.109876
GPR61	1.07269	1.99046	0.891866	0.00925	0.26473	0.832612	0.0166922	0.196486	0.656807	0.0130917	0.153133
MAP2K3	11.227	6.75662	-0.732605	0.00925	0.26473	-0.705558	0.00521308	0.114557	-0.604103	0.00906311	0.131997
TAGLN	92.731	45.7082	-1.0206	0.00925	0.26473	-1.03055	0.00546362	0.117518	-0.711787	0.015613	0.164937
PSMB9	13.0805	7.60269	-0.782838	0.00935	0.266296	-0.791917	0.0041807	0.102128	-0.641206	0.0063042	0.115044
BROX	1.74911	3.15481	0.850934	0.0094	0.266296	0.732391	0.0208506	0.217712	0.626953	0.00975511	0.135281
DHX58	7.45536	4.85993	-0.617344	0.0094	0.266296	-0.592216	0.00186611	0.0684455	-0.529487	0.00180208	0.0694912
SYT17	7.96205	12.9588	0.702719	0.0094	0.266296	0.618396	0.0147796	0.1877	0.551091	0.0116355	0.146133
N4BP3	1.32169	2.15074	0.702451	0.00945	0.267261	0.65892	0.00607535	0.123206	0.590574	0.00422285	0.0970903
A4GALT	4.27758	2.20021	-0.959157	0.00955	0.26873	-1.00199	0.00108609	0.0482637	-0.790165	0.00188956	0.0705022
HSD3B7	4.30705	2.19752	-0.970823	0.00955	0.26873	-1.06645	0.000562736	0.0333962	-0.840757	0.00112219	0.0569661
TM4SF18	3.46845	2.03152	-0.771727	0.00955	0.26873	-0.782183	0.0121397	0.170874	-0.615219	0.017619	0.173128
MN1	3.82608	5.63498	0.558543	0.00965	0.270636	0.534843	0.00910732	0.148196	0.505999	0.00543714	0.106964
IL1RL1	4.25325	0.20937	-4.34444	0.0097	0.271131	-4.30519	0.00022841	0.0190151	-0.501791	0.0272513	0.206504
KCTD20	6.26504	9.25412	0.562772	0.0097	0.271131	0.486155	0.0270776	0.243353	0.460777	0.0156816	0.165039
APOL6	2.05121	1.24172	-0.724137	0.00975	0.271173	-0.754033	0.0073222	0.134013	-0.604622	0.0143621	0.159221
PKDCC	7.64394	4.75927	-0.683577	0.00975	0.271173	-0.678289	0.00174093	0.0661492	-0.605264	0.00299227	0.0846048
HAUS7	19.2826	13.271	-0.539018	0.0098	0.271662	-0.573883	0.00317301	0.091046	-0.505894	0.00578419	0.109876
PDPR	1.56955	2.50237	0.672946	0.0099	0.272185	0.625997	0.0476949	0.316648	0.519333	0.0398203	0.246792
TMEM183A	11.0034	16.5747	0.591034	0.0099	0.272185	0.497563	0.00602207	0.123206	0.471483	0.00397923	0.0945167
ZNF581	9.40611	5.54979	-0.761167	0.0099	0.272185	-0.740824	0.000478516	0.029976	-0.67531	0.000193439	0.0284843
GPR98	3.29533	4.78556	0.538263	0.01	0.274036	0.502757	0.0345258	0.270413	0.45804	0.0252856	0.19964
ZYX	29.8652	20.1544	-0.56737	0.01	0.274036	-0.577798	0.00260931	0.0814458	-0.514037	0.0050583	0.10462
LMF1	106.429	70.7775	-0.588521	0.0101	0.275892	-0.523115	0.0216185	0.220969	-0.447574	0.0359535	0.234068
GPR137C	3.99522	6.03583	0.595276	0.01015	0.275892	0.565422	0.00803353	0.139638	0.516248	0.00690307	0.117737
MLXIPL	8.93997	5.85951	-0.609489	0.01015	0.275892	-0.547916	0.0160048	0.194569	-0.469403	0.0291339	0.212931
RHBDD3	15.782	10.3137	-0.613717	0.01015	0.275892	-0.580035	0.000281729	0.0218712	-0.539865	0.000206946	0.0289274
RSPH1	26.9594	17.0928	-0.6574	0.01015	0.275892	-0.677936	0.00611454	0.123206	-0.552958	0.0146346	0.160947
CAMK4	4.92696	7.78475	0.659953	0.0102	0.276356	0.570592	0.0392816	0.287707	0.4818	0.0405647	0.248671
TMEM219	223.41	154.044	-0.536356	0.01025	0.276816	-0.577261	0.00382205	0.0981524	-0.513216	0.00623382	0.114633
C5orf49	21.14	13.269	-0.671921	0.01035	0.276867	-0.708842	0.000642654	0.0348363	-0.621855	0.000899822	0.0532441
PREX2	1.22245	2.35995	0.948982	0.01035	0.276867	0.885305	0.0414929	0.295138	0.621921	0.0354558	0.232655
SPON1	11.9964	17.5855	0.551777	0.0104	0.276867	0.523164	0.0443829	0.305395	0.461097	0.0386318	0.243876
UGCG	0.872628	1.97403	1.17771	0.0104	0.276867	1.05377	0.0242284	0.232439	0.726609	0.0159423	0.165693
ADAM33	3.24541	1.84834	-0.812172	0.01045	0.276867	-0.698304	0.0208525	0.217712	-0.549205	0.0299721	0.214293
GNA11	10.9523	17.0787	0.640961	0.01045	0.276867	0.628534	0.0294187	0.252443	0.546436	0.021776	0.188177
NFATC3	5.30429	3.37509	-0.652233	0.0105	0.27688	-0.475982	0.0392655	0.287707	-0.420515	0.0364195	0.235452
NXPH4	2.91545	5.74961	0.979748	0.0105	0.27688	0.950335	0.0233034	0.227615	0.678708	0.01985	0.180929
DIO2	15.1612	22.7899	0.588011	0.01055	0.276892	0.566886	0.0476012	0.316596	0.482423	0.0413001	0.250607
ZNF281	1.08296	2.0553	0.924373	0.01055	0.276892	0.877614	0.0110401	0.161617	0.71296	0.00586752	0.110424
DAZAP1	36.0776	24.1873	-0.576854	0.01065	0.277786	-0.595854	0.00108074	0.0482637	-0.546886	0.00228956	0.076589
FCGBP	0.478516	0.284966	-0.74778	0.0107	0.277786	-0.774883	0.0215737	0.220869	-0.564396	0.0391073	0.245406
SLC12A7	6.19266	3.8626	-0.680987	0.0107	0.277786	-0.690031	0.0216532	0.221146	-0.532278	0.0393094	0.245875
RASGRF1	11.0047	16.8629	0.615727	0.01075	0.278653	0.753323	0.0165207	0.195559	0.601887	0.0196539	0.180449
HTR2A	0.868079	2.22071	1.35512	0.011	0.282946	1.02184	0.0428337	0.301475	0.640726	0.0396304	0.246531
NDUFA3	702.52	493.37	-0.50987	0.011	0.282946	-0.575872	0.00788329	0.138529	-0.508786	0.0148979	0.162194
BACE2	2.56399	1.35853	-0.916337	0.01115	0.285869	-0.956254	0.00356589	0.0960059	-0.737869	0.00607124	0.112686
NR2F1	12.7558	18.8117	0.560474	0.01115	0.285869	0.413147	0.0399919	0.290403	0.390361	0.0277074	0.207644
CLEC3B	70.9366	45.649	-0.635945	0.0112	0.285869	-0.675878	0.0174203	0.201437	-0.517274	0.0397887	0.246735
NETO2	5.07762	7.7206	0.604561	0.0112	0.285869	0.599056	0.0213048	0.219038	0.521383	0.0207426	0.184304
GRASP	27.425	18.6635	-0.555271	0.01125	0.285869	-0.557863	0.0215492	0.220797	-0.472547	0.0395603	0.246347
SNHG1	25.356	16.5454	-0.615895	0.01145	0.289931	-0.588838	0.0029592	0.08749	-0.528049	0.00469927	0.101058
TMEM151B	30.8782	43.9173	0.508202	0.0115	0.289931	0.48843	0.0427827	0.301432	0.425874	0.0467097	0.264542
RHPN1	20.6691	14.3713	-0.524285	0.01155	0.289931	-0.518956	0.00200422	0.0712398	-0.474663	0.00321639	0.0871406
CES4A	18.4973	12.1558	-0.605666	0.0116	0.289931	-0.476574	0.0282081	0.247348	-0.417958	0.045398	0.261802
COLQ	5.49567	3.32856	-0.723398	0.0116	0.289931	-0.707108	0.00440062	0.105226	-0.603205	0.00718072	0.119205
RFNG	27.2524	18.6254	-0.549115	0.0116	0.289931	-0.512353	0.00114905	0.0501383	-0.472896	0.00109413	0.0564383
RSRC1	7.72066	12.2567	0.666773	0.0116	0.289931	0.577629	0.00463182	0.107939	0.545496	0.00181287	0.0694912
SIRT7	8.54802	5.33465	-0.680196	0.0116	0.289931	-0.688053	0.00011539	0.0111608	-0.644524	5.43235e-05	0.0156327
KCNJ10	39.0313	56.6435	0.537281	0.01185	0.29516	0.513808	0.0125636	0.17259	0.487426	0.00591975	0.110974
ITPR3	1.97266	1.22184	-0.691093	0.01195	0.29516	-0.469404	0.0224529	0.224423	-0.410052	0.0302809	0.215077
TMOD2	30.3093	45.2061	0.576757	0.01195	0.29516	0.554265	0.00528216	0.115164	0.518438	0.00294359	0.0846048
ACSL3	16.3533	23.3483	0.513731	0.012	0.295959	0.507702	0.00414222	0.101806	0.485218	0.00202299	0.0730727
ECHDC2	21.0516	14.0015	-0.588343	0.01205	0.29668	-0.520659	0.0208058	0.217712	-0.443853	0.0323515	0.222397
FAM89A	11.9552	7.4433	-0.683624	0.0121	0.29668	-0.689041	0.0124131	0.172099	-0.548213	0.0215679	0.187094
NENF	197.496	133.044	-0.569919	0.0121	0.29668	-0.594923	0.0159066	0.194475	-0.495282	0.0309008	0.216992
LIPA	19.7469	28.1961	0.513871	0.01235	0.302368	0.48525	0.0187981	0.207632	0.4625	0.0125179	0.149981
IGFLR1	4.20848	2.26249	-0.895388	0.01245	0.304372	-0.860058	0.0104898	0.157272	-0.636235	0.0182818	0.174588
RIN1	12.4016	8.21189	-0.594738	0.0126	0.307143	-0.600114	0.00633803	0.124762	-0.529593	0.0120609	0.147673
C1orf21	10.9075	15.6351	0.519463	0.0128	0.308876	0.484939	0.00701515	0.131661	0.460822	0.00340575	0.0885799
NES	16.4632	11.6504	-0.498872	0.0128	0.308876	-0.520166	0.0124689	0.17234	-0.450637	0.0228211	0.192572
ELTD1	3.20853	1.93599	-0.728844	0.01305	0.312074	-0.782286	0.00516937	0.114159	-0.6458	0.00634251	0.115044
ZNF827	0.530037	1.01833	0.942041	0.01305	0.312074	0.803997	0.0305415	0.257648	0.6362	0.0180253	0.174146
ST8SIA2	0.306535	0.741648	1.27468	0.0131	0.312074	1.24622	0.00467601	0.108569	0.871542	0.00319678	0.0868534
TEAD4	3.33472	1.09287	-1.60944	0.0132	0.31268	-1.62292	0.00099247	0.0463421	-1.12976	0.000102001	0.0213613
GPR35	2.28941	0.925879	-1.30608	0.01325	0.31298	-1.17198	0.000161269	0.0148956	-0.947178	0.000241929	0.0307551
NR2E1	9.48866	13.9151	0.552372	0.01325	0.31298	0.52739	0.0437855	0.304497	0.464945	0.0362849	0.234956
WTIP	6.28323	4.10534	-0.614004	0.0133	0.313719	-0.645352	0.00321741	0.0915761	-0.57123	0.00301624	0.0846048
SLC4A8	2.64206	4.09324	0.631579	0.0135	0.317543	0.585581	0.0250716	0.235326	0.510605	0.0229527	0.192839
SREBF2	32.4035	46.936	0.534544	0.0135	0.317543	0.498553	0.033901	0.27008	0.455331	0.0267042	0.204256
EEF1D	192.962	129.523	-0.575102	0.01355	0.318273	-0.541052	0.0152836	0.190917	-0.462645	0.0264086	0.203281
ARL15	3.31818	5.55604	0.743665	0.0137	0.320004	0.632601	0.00826744	0.142335	0.569183	0.00594087	0.111262
GADD45GIP1	164.695	116.702	-0.49697	0.0137	0.320004	-0.532204	0.00718102	0.132655	-0.478364	0.0140296	0.158207
KLHL8	2.04346	3.13915	0.619357	0.0138	0.321444	0.517876	0.0259745	0.238694	0.480493	0.0161183	0.166407
NOVA1	39.6079	24.1191	-0.715612	0.0138	0.321444	-0.287466	0.0351513	0.27333	-0.266976	0.0324955	0.222866
PID1	17.4637	24.8262	0.507504	0.0139	0.32243	0.455081	0.0185358	0.206789	0.422536	0.0166664	0.169119
TEKT4P2	20.3498	13.2355	-0.620603	0.01395	0.323143	-0.882476	0.0104484	0.157272	-0.64988	0.021438	0.18676
NDUFA4L2	46.641	26.1072	-0.837151	0.014	0.323408	-0.861344	0.00254422	0.0814458	-0.674047	0.00758975	0.121398
RRAS	28.2116	18.7373	-0.590377	0.01405	0.323671	-0.657823	0.0118347	0.168265	-0.533823	0.0218425	0.188214
ATOH8	2.3689	1.49958	-0.659662	0.0141	0.323933	-0.667951	0.0123717	0.172099	-0.554255	0.01661	0.168724
CD34	13.4539	8.4042	-0.678845	0.0142	0.324453	-0.712632	0.0218365	0.2216	-0.523511	0.0481494	0.267335
RPL35	1857.1	1240.13	-0.582557	0.01435	0.327239	-0.644084	0.00344892	0.095082	-0.561652	0.00634434	0.115044
ANXA2P2	8.85785	5.21847	-0.763328	0.0144	0.327239	-0.79295	0.0144143	0.185931	-0.600991	0.0239381	0.195332
C17orf89	155.846	106.353	-0.551263	0.0144	0.327239	-0.602442	0.00930365	0.149095	-0.523865	0.0174253	0.172682
C1QTNF6	2.65795	1.49287	-0.832226	0.0144	0.327239	-0.655285	0.0182262	0.205162	-0.547773	0.0194794	0.179972
HMGCLL1	5.75438	9.1119	0.663091	0.01465	0.33068	0.59762	0.0137041	0.18045	0.529794	0.0124417	0.149907
TAF13	24.6248	38.058	0.628087	0.01465	0.33068	0.587902	0.00575524	0.120176	0.55047	0.00270502	0.0806488
TBX3	1.42997	0.77403	-0.885527	0.01485	0.334294	-0.91396	0.00610103	0.123206	-0.699124	0.0091687	0.132239
SLC6A1	50.2209	72.6869	0.533407	0.015	0.336767	0.507321	0.0264797	0.241016	0.467341	0.0180451	0.174146
LGI2	1.19831	2.00491	0.742531	0.01505	0.336987	0.665902	0.0236378	0.22991	0.568954	0.0178093	0.173725
SLC2A4RG	19.4152	12.1588	-0.675191	0.01505	0.336987	-0.690059	0.000701619	0.0365362	-0.608514	0.00133686	0.0623014
PRKAR2A	1.21982	2.12849	0.803154	0.0151	0.337656	0.77131	0.0345132	0.270413	0.616921	0.0209597	0.18538
MMP17	32.124	22.2922	-0.527108	0.0154	0.343449	-0.529375	0.00736443	0.134449	-0.474179	0.0143434	0.159197
PCYOX1	10.3697	14.6814	0.501611	0.01555	0.344503	0.471145	0.00666226	0.127348	0.451768	0.00393111	0.0944273
RPL29	510.712	365.904	-0.481044	0.0156	0.345155	-0.521992	0.0107027	0.158826	-0.462301	0.0165723	0.168607
RSPRY1	2.7208	4.35733	0.679417	0.01565	0.345805	0.589452	0.0132248	0.176712	0.550281	0.00376011	0.0924747
E2F1	8.47673	5.78161	-0.552036	0.0159	0.347212	-0.553078	0.00608147	0.123206	-0.486886	0.0090952	0.131997
MPP6	1.43107	2.59911	0.860923	0.0159	0.347212	0.796684	0.0018778	0.0684773	0.715451	0.000307395	0.0343871
RGS11	34.3021	23.9846	-0.516191	0.0159	0.347212	-0.442423	0.0174311	0.201437	-0.391718	0.026374	0.203213
EMP3	20.2288	12.9355	-0.645078	0.01595	0.347399	-0.670929	0.00933172	0.149095	-0.555853	0.0136209	0.156246
IRF7	7.11689	3.75018	-0.924287	0.01595	0.347399	-1.00966	0.00178532	0.0668386	-0.771395	0.00444252	0.0990152
ALCAM	29.3747	42.0535	0.517652	0.0161	0.349036	0.503039	0.00420499	0.102524	0.482869	0.0021052	0.0737013
S100A4	21.3686	11.6016	-0.881171	0.01615	0.349036	-0.936716	0.0103767	0.15669	-0.65812	0.0214166	0.186757
TMEM86B	7.802	4.64697	-0.747555	0.01615	0.349036	-0.670757	0.000885652	0.0430177	-0.606925	0.000738981	0.0493251
SRRM3	15.9589	11.1313	-0.519743	0.0162	0.349666	-0.532021	0.0107268	0.158826	-0.4722	0.0194107	0.17993
ARAP3	2.17081	1.39069	-0.642429	0.01625	0.350294	-0.632175	0.00415608	0.101806	-0.558029	0.00251875	0.0791073
WASH7P	9.72414	6.32886	-0.619624	0.0163	0.350375	-0.660836	0.00221485	0.0751385	-0.575849	0.00404154	0.0945294
GBP3	2.95059	1.77624	-0.732171	0.01635	0.350375	-0.767992	0.0138131	0.18124	-0.59043	0.0219206	0.188519
HLA-C	173.692	119.507	-0.539431	0.01635	0.350375	-0.582911	0.00701878	0.131661	-0.492437	0.0133237	0.154304
LMBRD2	1.05291	2.06299	0.970349	0.01635	0.350375	0.892172	0.0223068	0.224024	0.672874	0.0161108	0.166407
PTP4A3	17.6187	11.3436	-0.635225	0.0164	0.350375	-0.673252	0.00387199	0.0984241	-0.558196	0.00801534	0.125575
TNFRSF14	8.7315	5.57877	-0.646283	0.0165	0.352063	-0.673282	0.00256777	0.0814458	-0.575595	0.00396661	0.0945167
PECAM1	7.14265	4.68443	-0.608587	0.0166	0.353631	-0.690207	0.0208308	0.217712	-0.524243	0.043702	0.25796
IRF1	3.31536	1.6259	-1.02793	0.0167	0.353631	-0.993601	0.00217066	0.0748417	-0.775191	0.00400846	0.0945167
LRRC23	20.5104	13.6319	-0.58937	0.0167	0.353631	-0.643678	0.00138834	0.0579846	-0.556355	0.0030078	0.0846048
C9orf172	4.67667	7.06562	0.595336	0.017	0.35953	0.574235	0.018845	0.207632	0.505849	0.0177761	0.173601
CORT	19.0232	31.5001	0.727598	0.0171	0.359829	0.871615	0.0107303	0.158826	0.679905	0.0112126	0.143876
KLF6	9.71931	6.55094	-0.569152	0.0171	0.359829	-0.569427	0.00572293	0.120094	-0.504665	0.0100462	0.137148
MCHR2	0.455126	1.27758	1.48908	0.0171	0.359829	1.45769	0.0185275	0.206789	0.756999	0.0188244	0.176961
PHACTR2	1.48519	2.25507	0.602529	0.0173	0.362644	0.564476	0.00888878	0.146457	0.521347	0.0053919	0.106835
DPY19L2	2.78787	1.70323	-0.710893	0.01735	0.362644	-0.63804	0.00205467	0.0724228	-0.584861	0.000853946	0.0514374
ZNF580	51.1784	34.7893	-0.556889	0.01735	0.362644	-0.552657	0.00402018	0.100338	-0.502252	0.00773343	0.122881
FZD4	3.65292	2.46287	-0.56871	0.0174	0.362644	-0.571397	0.0201864	0.215051	-0.486581	0.0300086	0.214363
SEL1L3	3.15087	4.71498	0.581501	0.0174	0.362644	0.575798	0.0139541	0.182056	0.53157	0.00802412	0.125575
UBN2	2.43626	1.69264	-0.525387	0.0174	0.362644	-0.52237	0.00265461	0.0821307	-0.486702	0.00286349	0.0834392
ATHL1	5.36856	3.44623	-0.639516	0.01745	0.362644	-0.667285	0.0215956	0.220914	-0.509285	0.0435015	0.257443
C1orf95	30.8511	45.4856	0.560088	0.01755	0.363509	1.13783	0.00605252	0.123206	0.810758	0.0054397	0.106964
ATP5D	225.847	156.723	-0.527125	0.0176	0.363509	-0.587793	0.00884266	0.146444	-0.512974	0.0168801	0.170391
OXCT1	29.1061	41.5298	0.512825	0.01765	0.363646	0.502729	0.0296569	0.253566	0.448912	0.0296389	0.213653
TRABD	10.0817	6.91594	-0.543747	0.0177	0.363783	-0.436423	0.00178155	0.0668386	-0.403723	0.000337112	0.0356706
HERC5	2.92851	1.80387	-0.699077	0.0179	0.366994	-0.734311	0.00131568	0.0554955	-0.649159	0.000701846	0.0483173
RBCK1	25.5341	18.1535	-0.492183	0.0179	0.366994	-0.497446	0.00436709	0.105059	-0.449076	0.00584719	0.110364
ETV1	8.07893	11.7314	0.53814	0.01795	0.36757	0.549839	0.0251375	0.235326	0.477117	0.0278255	0.207928
MTMR11	2.93827	1.76029	-0.739152	0.0181	0.368392	-0.778678	0.000921849	0.0441859	-0.676191	0.000574193	0.0444827
ZNF83	18.3755	12.5548	-0.549545	0.01815	0.368962	-0.510649	0.00312342	0.0904433	-0.469817	0.00353019	0.0897351
CALML4	6.85629	4.65892	-0.557432	0.0182	0.369084	-0.453271	0.0100771	0.15429	-0.420283	0.0126746	0.150643
RPSAP58	222.529	160.321	-0.473032	0.0183	0.36977	-0.505448	0.0107096	0.158826	-0.447996	0.0160748	0.166407
WDR5B	8.72824	6.03948	-0.531266	0.01855	0.373472	-0.400157	0.0196742	0.212466	-0.370255	0.0241913	0.195989
PDLIM1	4.32952	1.91314	-1.17826	0.01865	0.374138	-1.1984	0.0021563	0.0747557	-0.831898	0.00494157	0.103598
CAMK1D	6.60934	10.3781	0.650961	0.0187	0.374245	0.57867	0.0240888	0.231802	0.500036	0.0252213	0.199396
RPL18	1136.66	778.452	-0.546119	0.0187	0.374245	-0.605986	0.00393177	0.098701	-0.535035	0.00656336	0.115835
PIP5K1B	5.89883	10.0646	0.770784	0.0188	0.375351	0.732849	0.00475628	0.109303	0.632944	0.00464956	0.100842
ASPHD1	145.649	105.47	-0.465662	0.019	0.378893	-0.444118	0.0224014	0.224123	-0.399238	0.0328671	0.22429
DTX3L	3.32203	1.7648	-0.912562	0.0191	0.379533	-0.927931	0.000402661	0.0269591	-0.764237	0.00102518	0.0547863
HSF4	8.14928	5.31136	-0.617593	0.0191	0.379533	-0.64801	0.000462916	0.0293923	-0.587606	0.000674178	0.0475369
LPCAT2	1.61751	2.44177	0.594153	0.0191	0.379533	0.57324	0.0224052	0.224123	0.528469	0.0123915	0.149769
ZNF131	2.83118	4.56394	0.688875	0.01925	0.381516	0.505565	0.0119687	0.169843	0.487713	0.00351822	0.0897351
C2orf81	4.82982	2.99418	-0.689808	0.0194	0.381516	-0.662784	0.00226022	0.0762149	-0.580739	0.00174522	0.0692585
SOX5	0.640085	1.28973	1.01073	0.0194	0.381516	0.978622	0.0247312	0.23477	0.704525	0.0158556	0.16537
CCDC69	4.22837	2.74468	-0.623462	0.01945	0.381516	-0.64532	0.00644074	0.125451	-0.544752	0.00747133	0.120635
LYPD6	2.55616	3.89285	0.606847	0.01945	0.381516	0.692922	0.0112271	0.163109	0.612279	0.00578712	0.109876
ADAMTSL4	0.902817	0.398467	-1.17997	0.0196	0.382668	-1.05363	0.00174233	0.0661492	-0.786108	0.00352885	0.0897351
MNS1	3.09284	1.62855	-0.92534	0.0196	0.382668	-0.859041	0.0021999	0.0751385	-0.695963	0.00307098	0.0850996
PARP10	9.40301	6.40753	-0.553355	0.01965	0.383198	-0.572245	0.0126529	0.173092	-0.483455	0.0207673	0.184439
NFKB2	4.3438	2.5161	-0.787767	0.0199	0.387173	-0.852543	0.00624853	0.124704	-0.66535	0.0114001	0.144837
DCX	1.42827	2.12652	0.574225	0.01995	0.387696	0.555556	0.0149537	0.18847	0.505289	0.0116343	0.146133
CTXN1	426.172	287.818	-0.566278	0.02005	0.387914	-0.601978	0.0138804	0.181637	-0.519052	0.024076	0.195901
SCRN3	7.01758	10.2175	0.541997	0.02035	0.390492	0.520602	0.00363946	0.0973653	0.504194	0.000950864	0.0541838
FAM98B	7.86629	12.0257	0.612361	0.0206	0.393488	0.401057	0.0355029	0.274605	0.383347	0.022735	0.192519
GRIP1	1.07357	1.77073	0.721932	0.02065	0.393547	0.658672	0.0196094	0.212447	0.568552	0.0123629	0.149614
RELL1	6.21284	4.06593	-0.611668	0.02065	0.393547	-0.630447	0.00798194	0.139418	-0.526089	0.0143794	0.159274
CASP7	6.98376	4.39701	-0.66748	0.0207	0.393605	-0.658902	0.00952986	0.150739	-0.573498	0.012057	0.147673
PTPLAD1	45.1716	61.9538	0.455775	0.0207	0.393605	0.437168	0.00606021	0.123206	0.423852	0.00199859	0.0730505
C19orf26	4.05243	6.12375	0.595626	0.0209	0.395276	0.576252	0.00902245	0.147697	0.526613	0.00650826	0.115642
TNFRSF1B	5.3818	3.30094	-0.705211	0.0209	0.395276	-0.73672	0.0105407	0.157746	-0.563691	0.0245475	0.196972
CERS5	29.5155	21.3899	-0.464547	0.02095	0.395276	-0.373098	0.0194347	0.211458	-0.342444	0.0216051	0.187224
DHRS4L2	13.4956	8.77575	-0.620895	0.021	0.395276	-0.570358	0.00818665	0.141329	-0.498231	0.0119655	0.147226
PPIL1	16.7483	23.5574	0.492168	0.02115	0.39632	0.455898	0.00459766	0.107938	0.443005	0.0017728	0.0692585
PPP1R14B	30.1592	20.9684	-0.524385	0.02115	0.39632	-0.55018	0.0200841	0.214286	-0.467495	0.0293277	0.212931
IGFBP7	186.205	116.368	-0.678203	0.02125	0.397306	-0.735236	0.00183879	0.0678369	-0.614708	0.00416858	0.0963017
SLC35A5	11.7883	16.3878	0.475272	0.02125	0.397306	0.449728	0.00323882	0.0915761	0.446201	0.000596164	0.0454545
LOC150776	6.11845	4.23265	-0.531607	0.0214	0.399221	-0.522796	0.00732867	0.134013	-0.466052	0.00955265	0.13368
PASK	2.45128	1.4322	-0.775302	0.02155	0.400682	-0.797196	0.0014982	0.0611557	-0.686211	0.00178769	0.0693854
RGR	1.82023	3.97002	1.12503	0.02155	0.400682	1.09404	0.0131381	0.176712	0.786251	0.00744907	0.120635
WASF3	30.1113	41.1496	0.450574	0.02155	0.400682	0.75127	0.0343393	0.270413	0.592234	0.0288271	0.211515
DCHS2	0.214063	0.514213	1.26433	0.0216	0.400723	1.30982	0.00292729	0.0868348	0.918179	0.00173137	0.0691835
KAT2A	33.5532	24.7035	-0.441735	0.0216	0.400723	-0.452368	0.0082592	0.142335	-0.415525	0.0103414	0.138551
AGPAT2	12.7162	8.36969	-0.603426	0.0218	0.403096	-0.61757	0.00155349	0.0628048	-0.553104	0.00177701	0.0692585
APC	28.5362	42.4488	0.572932	0.0218	0.403096	0.556347	0.0174092	0.201437	0.495477	0.0155962	0.164937
OGFR	35.3451	25.6542	-0.462315	0.0218	0.403096	-0.464499	0.0014385	0.0592923	-0.433736	0.00148152	0.0645112
MOK	7.34202	4.8951	-0.584839	0.02185	0.403131	-0.502656	0.00239964	0.078666	-0.469097	0.000849423	0.0514153
DPP7	76.4581	55.0824	-0.473077	0.0219	0.40361	-0.477601	0.00812847	0.140708	-0.428481	0.0119255	0.14718
ABTB2	2.41509	3.64486	0.593784	0.022	0.404564	0.539669	0.021795	0.221522	0.502534	0.0114212	0.144849
OVGP1	3.43084	1.90883	-0.845877	0.0223	0.407844	-0.790994	0.00389055	0.0984241	-0.661276	0.00457769	0.100242
UBXN11	24.5004	16.5671	-0.564481	0.0223	0.407844	-0.432668	0.00560484	0.119236	-0.395596	0.00609515	0.112836
PTPRCAP	5.56162	3.09271	-0.846631	0.02245	0.408805	-0.712016	0.0212444	0.219038	-0.546006	0.0318166	0.220111
CP	5.27771	1.34682	-1.97035	0.0225	0.408827	-2.16313	3.83951e-05	0.00578394	-1.14915	0.000380708	0.0380511
POLR2H	39.5532	27.2824	-0.535826	0.0227	0.410718	-0.551449	0.000559062	0.0333697	-0.518268	0.000511975	0.042561
UQCRC2	70.8012	96.8619	0.452155	0.0227	0.410718	0.384079	0.00763118	0.136199	0.380132	0.00166584	0.0683705
APOL2	38.5963	27.4058	-0.493983	0.0228	0.410718	-0.510458	0.0223787	0.224123	-0.439338	0.04042	0.248296
TPD52L2	64.0386	45.1757	-0.503393	0.0228	0.410718	-0.473533	0.00113934	0.0498864	-0.448458	0.000632519	0.0467474
SELO	13.2506	9.08736	-0.54412	0.0229	0.412077	-0.559764	0.00440729	0.105226	-0.502243	0.00703237	0.118655
CACNA1G	1.88634	2.92267	0.631696	0.023	0.412563	0.579717	0.0330171	0.268508	0.502326	0.0298839	0.213941
HYAL2	13.7636	8.9309	-0.623975	0.02305	0.412563	-0.670582	0.0196957	0.212471	-0.518177	0.0387178	0.243876
RBPMS	5.83118	3.39811	-0.779053	0.02305	0.412563	-0.85088	0.00263001	0.081569	-0.70273	0.0034971	0.0894682
MRPL23	94.0029	68.4386	-0.457896	0.02315	0.413911	-0.494376	0.00702528	0.131661	-0.44867	0.0118108	0.146629
CCNL1	10.6673	7.36783	-0.533879	0.02325	0.414815	-0.508041	0.00324214	0.0915761	-0.467406	0.0034168	0.0885799
DCTN5	6.17283	8.51072	0.463349	0.02325	0.414815	0.264715	0.0345385	0.270413	0.269102	0.00464438	0.100842
GLIS3	2.34583	1.50756	-0.637884	0.02345	0.416169	-0.643858	0.0274587	0.245383	-0.503491	0.0447836	0.260613
HLA-E	118.458	75.5962	-0.647985	0.0236	0.417066	-0.657534	0.0115437	0.166182	-0.523652	0.0248917	0.197841
LNPEP	0.433594	0.75923	0.808191	0.02365	0.417071	0.795693	0.0280723	0.247327	0.633593	0.0167659	0.169593
TBPL1	36.972	25.5621	-0.532425	0.02365	0.417071	-0.572838	0.0147888	0.1877	-0.50792	0.0245254	0.196972
CTNNAL1	6.50141	4.3291	-0.586687	0.02385	0.417528	-0.641252	0.00043768	0.028402	-0.590922	0.000271272	0.0326821
SCYL2	3.09975	4.69219	0.598109	0.0239	0.417528	0.879422	0.0119725	0.169843	0.707268	0.00757123	0.121302
YPEL3	287.091	205.373	-0.483263	0.02395	0.417532	-0.502725	0.00548402	0.117618	-0.462967	0.00808435	0.125994
NME4	80.156	58.5723	-0.452591	0.024	0.417535	-0.464439	0.0280404	0.247327	-0.397388	0.0430652	0.256081
HMGB2	28.8831	20.3212	-0.507239	0.0241	0.417542	-0.53793	0.00333649	0.0934381	-0.481098	0.00440511	0.0988076
SLC25A37	7.36216	4.60105	-0.678166	0.0242	0.418411	-0.637217	0.00381387	0.0981524	-0.554395	0.00484879	0.102671
REPS2	9.53131	13.3637	0.487577	0.0243	0.419707	0.458668	0.0397162	0.289189	0.410356	0.0431328	0.256105
SUPV3L1	12.6518	8.95859	-0.497999	0.0244	0.420565	-0.497946	0.00215548	0.0747557	-0.466689	0.00217563	0.074809
ASPDH	38.7048	26.0141	-0.573217	0.02445	0.420565	-0.592244	0.0117483	0.167398	-0.510423	0.021472	0.186911
RIMKLA	3.02397	4.202	0.474632	0.02445	0.420565	0.454569	0.0387461	0.287057	0.407964	0.0423282	0.254207
HCFC1R1	234.111	164.217	-0.511584	0.0246	0.421847	-0.524962	0.00872021	0.145383	-0.470912	0.0150389	0.162249
SMAD1	11.9042	8.36184	-0.50958	0.0246	0.421847	-0.513774	0.00383863	0.0981524	-0.478554	0.00441118	0.0988289
SLC6A13	6.80838	3.80605	-0.839018	0.02485	0.42351	-0.833993	0.00773553	0.137094	-0.646702	0.0128164	0.151674
MOB3B	2.91422	4.24181	0.541572	0.02495	0.42351	0.503742	0.0332561	0.268644	0.466337	0.0233189	0.194056
SCNN1D	8.06776	5.55223	-0.539099	0.02495	0.42351	-0.509059	0.0105705	0.157921	-0.452199	0.0149794	0.162194
IFI6	607.601	155.417	-1.96698	0.025	0.42351	-1.98735	1.76975e-10	4.47889e-07	-0.642757	0.000841816	0.0514153
C9orf142	66.674	48.048	-0.472647	0.02535	0.42641	-0.453699	0.0219522	0.222137	-0.398849	0.0361129	0.234347
CCDC151	3.0568	1.73607	-0.816199	0.02535	0.42641	-0.92366	0.000261843	0.0205799	-0.798518	0.000218113	0.0298398
PLEKHG2	1.15902	0.65724	-0.818407	0.02535	0.42641	-0.847468	0.0095608	0.151039	-0.638937	0.0161218	0.166407
ABAT	51.118	70.9678	0.473332	0.0254	0.42641	0.457744	0.0184464	0.206567	0.438808	0.00832829	0.127971
ATE1	1.67229	2.99614	0.841281	0.0255	0.427233	0.786978	0.0372162	0.281471	0.616683	0.0241379	0.195901
SORL1	10.036	13.6663	0.445442	0.0255	0.427233	0.423118	0.0145314	0.186302	0.412264	0.00538696	0.106835
ECE1	15.4654	10.8025	-0.517674	0.02555	0.427644	-0.538163	0.0148223	0.187937	-0.452108	0.0254575	0.200346
GABARAPL1	202.886	297.476	0.552102	0.02565	0.428462	0.52634	0.0300772	0.254931	0.463463	0.030361	0.215146
GIMAP5	5.69911	2.65379	-1.10269	0.02595	0.430026	-0.848354	0.00141006	0.0586939	-0.704777	0.00187234	0.0701308
PLEKHF1	4.99636	3.26516	-0.613723	0.02595	0.430026	-0.625402	0.0373967	0.281875	-0.493047	0.0493402	0.270176
ZNF91	2.33615	3.53692	0.598363	0.026	0.430026	0.610258	0.00703435	0.131661	0.552851	0.00533841	0.106835
ZRSR2	18.08	12.6049	-0.520415	0.02605	0.430406	-0.519929	0.00777381	0.137388	-0.460217	0.0110036	0.142513
C1QTNF1	5.40184	3.41179	-0.662922	0.0261	0.430406	-0.666028	0.0162021	0.194746	-0.537648	0.0246218	0.197159
TMEM196	1.98581	3.10833	0.646412	0.0263	0.431416	0.614021	0.0494169	0.321999	0.511944	0.0386709	0.243876
NOD1	1.60848	0.914416	-0.814777	0.02635	0.431416	-0.796681	0.00208068	0.0729332	-0.67648	0.0017575	0.0692585
SELM	200.835	145.086	-0.469108	0.0264	0.431416	-0.477026	0.00523506	0.11461	-0.434122	0.00624231	0.11468
MYL12A	45.8602	33.1683	-0.467439	0.02655	0.431416	-0.473381	0.0166368	0.196427	-0.408556	0.0258908	0.201688
APOL3	7.86415	5.17118	-0.604796	0.0266	0.431416	-0.6446	0.00613917	0.123506	-0.545158	0.0089993	0.131997
TAP1	14.6216	8.29613	-0.817591	0.0266	0.431416	-0.750181	0.0174889	0.201921	-0.561367	0.0364786	0.235578
MYCBP2	6.89284	9.59785	0.477612	0.02665	0.431416	0.481412	0.0449508	0.3068	0.423554	0.047566	0.265879
TGIF1	9.73556	5.83752	-0.73791	0.02665	0.431416	-0.731466	0.0122969	0.17194	-0.590824	0.0171786	0.171342
RPL36	1736.66	1217.39	-0.512517	0.02675	0.432617	-0.577353	0.00581057	0.120932	-0.511076	0.00990793	0.136322
FAR2	2.34622	3.7802	0.688126	0.02685	0.433399	0.591474	0.0271501	0.243485	0.526621	0.0147336	0.161576
ITGAM	0.80943	1.38474	0.774642	0.02685	0.433399	0.702167	0.0380299	0.284415	0.594064	0.019994	0.181498
NPFF	5.10935	2.22765	-1.19762	0.02695	0.434149	-1.09571	0.000749235	0.0382291	-0.860236	0.00133291	0.0623014
CDK5RAP3	58.1278	42.4714	-0.452738	0.027	0.434149	-0.447122	0.0134048	0.178334	-0.398452	0.0194993	0.179972
TCP11L1	4.14069	6.23848	0.591324	0.027	0.434149	0.637176	0.00629461	0.124762	0.573203	0.00469421	0.101058
RPS15	539.276	396.775	-0.442704	0.0271	0.434923	-0.479286	0.0248075	0.234814	-0.417903	0.0380971	0.241582
ACER3	3.75538	5.37189	0.516472	0.02715	0.435308	0.467629	0.0136107	0.179627	0.448404	0.0071758	0.119205
BTN3A2	5.20441	3.31451	-0.650938	0.02735	0.437261	-0.679041	0.00830916	0.142593	-0.554559	0.0160691	0.166407
TFAP2E	4.62709	2.98024	-0.634677	0.02745	0.437608	-0.637693	0.0122747	0.17192	-0.543667	0.0131367	0.15325
CITED2	6.92495	10.4546	0.59426	0.02755	0.438785	0.584233	0.0393659	0.28793	0.49341	0.0386099	0.243872
GOLGA8A	15.3365	11.0809	-0.468889	0.02805	0.44338	-0.456011	0.0138215	0.18124	-0.410188	0.0199581	0.181358
GSDMD	10.5218	7.10871	-0.565726	0.02805	0.44338	-0.595997	0.0153875	0.19177	-0.493711	0.0245989	0.197139
GPR162	94.5258	66.1217	-0.515585	0.0282	0.444495	-0.388806	0.0319887	0.26422	-0.360501	0.0416618	0.251762
MAPKAPK2	19.8842	14.0169	-0.504455	0.02845	0.447594	-0.524299	0.0267085	0.241785	-0.433869	0.0446389	0.260508
TTC25	3.41676	1.95791	-0.803316	0.0287	0.449307	-0.77628	0.00141635	0.0587621	-0.660808	0.00107496	0.0563476
ALDH8A1	2.99329	1.74891	-0.775276	0.0288	0.449307	-0.759133	0.0104847	0.157272	-0.630791	0.0120726	0.147673
LUZP2	6.87469	9.53125	0.471371	0.0288	0.449307	0.440042	0.0285003	0.248548	0.414273	0.0216787	0.18761
SHISA5	67.6274	50.7412	-0.414452	0.0288	0.449307	-0.383122	0.00350867	0.095278	-0.358966	0.000796219	0.0503626
NALCN	6.5866	8.99058	0.448879	0.02885	0.449669	0.432454	0.0146524	0.187096	0.409969	0.0117546	0.146327
LY6E	227.095	163.309	-0.475694	0.02895	0.45039	-0.493404	0.00439112	0.105226	-0.453539	0.00649052	0.115607
CA2	57.0547	76.893	0.430506	0.02905	0.451109	0.397905	0.0417287	0.296028	0.383741	0.025184	0.199343
ISG20	6.75506	3.20919	-1.07376	0.02905	0.451109	-1.09039	0.00423727	0.103112	-0.763467	0.00894824	0.131966
CKMT1B	18.1478	12.6736	-0.517962	0.02915	0.451408	-0.59568	0.00970297	0.15198	-0.515452	0.0183205	0.174588
C1QL1	34.2516	24.6082	-0.47703	0.0294	0.452648	-0.518733	0.0280916	0.247327	-0.427484	0.0481004	0.267317
FASTK	57.8401	42.1026	-0.458162	0.0294	0.452648	-0.412356	0.00971914	0.15198	-0.378664	0.0115102	0.145707
LOC100294145	3.06717	4.55866	0.571702	0.02945	0.452648	0.541889	0.00747104	0.134893	0.507492	0.00396094	0.0945167
RANGAP1	107.661	75.3298	-0.515209	0.02945	0.452648	-0.512693	0.0109803	0.161002	-0.465661	0.0182187	0.174412
XKR4	0.371116	0.790344	1.09061	0.0295	0.452648	1.10398	0.0100109	0.154227	0.776174	0.00799736	0.125422
ZNF358	94.704	70.3893	-0.428069	0.0295	0.452648	-0.458913	0.00750055	0.135202	-0.4226	0.00872375	0.130656
FAM13B	9.21133	12.6334	0.455767	0.0298	0.456	0.449414	0.0242017	0.232358	0.413957	0.0238695	0.195332
PALMD	6.74679	4.57284	-0.561111	0.03015	0.459044	-0.599223	0.000427746	0.0281911	-0.551935	0.000176835	0.0272892
ACSL6	15.3081	21.2424	0.472653	0.0302	0.459044	0.599007	0.00770012	0.13685	0.548995	0.00526822	0.105969
SLC25A40	4.57715	6.96052	0.604744	0.03025	0.459044	0.5972	0.0147279	0.187492	0.529293	0.0133931	0.154537
MKX	1.88224	1.11439	-0.756196	0.0303	0.459044	-0.783474	0.00898988	0.14739	-0.642164	0.0113738	0.144723
MMP16	0.620024	1.07282	0.791018	0.0303	0.459044	0.744906	0.0249329	0.234991	0.614974	0.0146475	0.160997
CCDC117	9.63585	6.95597	-0.47016	0.03035	0.459386	-0.482862	0.00678038	0.129215	-0.453961	0.00846345	0.128551
LY6H	436.21	290.74	-0.585292	0.03055	0.460307	-0.586672	0.0224942	0.224658	-0.498647	0.0374992	0.239444
WIPF2	9.10772	12.4059	0.445867	0.0307	0.460307	0.383515	0.0154554	0.192115	0.374247	0.00614424	0.113418
PRR14	17.824	12.7407	-0.484373	0.0308	0.460307	-0.494786	0.006389	0.125136	-0.448978	0.00855846	0.129181
PRRT1	98.5383	65.5642	-0.587775	0.0308	0.460307	-0.612936	0.0264288	0.241016	-0.512812	0.0429569	0.255675
MICALL2	10.942	7.8479	-0.479496	0.03095	0.460979	-0.651918	0.00463168	0.107939	-0.553367	0.00962595	0.134262
CITED4	7.16754	4.69827	-0.609349	0.031	0.461314	-0.623466	0.0192609	0.210291	-0.524033	0.0228978	0.192713
WDR48	10.4576	14.2098	0.442331	0.0312	0.46224	0.284712	0.0199208	0.213508	0.290235	0.00120424	0.059109
C1orf228	3.17422	1.90647	-0.735497	0.0313	0.462903	-0.679914	0.00609829	0.123206	-0.580826	0.00511155	0.104658
CCDC130	17.127	11.9969	-0.513604	0.0313	0.462903	-0.482939	0.00366036	0.097699	-0.439903	0.00331486	0.0879555
C16orf13	150.722	109.365	-0.462737	0.03145	0.464303	-0.451759	0.0244771	0.233688	-0.404956	0.0397055	0.246693
PARP9	6.92879	4.14794	-0.740208	0.03175	0.466678	-0.756222	0.00230343	0.0766406	-0.631047	0.00452566	0.0994073
RPL14	428.483	311.424	-0.460357	0.03175	0.466678	-0.46818	0.00705982	0.131661	-0.429777	0.00827006	0.12742
CROCCP3	2.40667	1.61703	-0.573693	0.032	0.467484	-0.505437	0.00815788	0.141024	-0.467295	0.00628794	0.115044
RPS2	361.579	266.843	-0.438319	0.032	0.467484	-0.472325	0.00868431	0.145167	-0.422875	0.0110022	0.142513
GLI4	16.7547	11.6749	-0.521155	0.03215	0.469267	-0.518319	0.00944351	0.149747	-0.457289	0.0126532	0.150578
KPNB1	20.5251	27.4641	0.420155	0.03245	0.472003	0.398429	0.0140802	0.183114	0.397841	0.00352658	0.0897351
CDK10	38.5368	25.7193	-0.583385	0.0326	0.473363	-0.531928	0.00289208	0.0867211	-0.48661	0.00516365	0.104869
MTRNR2L3	17.7441	5.69985	-1.63835	0.0326	0.473363	-1.63752	1.77021e-06	0.000560004	-1.23559	1.33146e-05	0.00755408
CDHR3	2.32662	1.57264	-0.565043	0.03265	0.473585	-0.566646	0.0257334	0.23786	-0.452374	0.0449705	0.261153
ELFN1	2.20746	3.31421	0.586276	0.0327	0.473585	0.588786	0.0120866	0.170696	0.539297	0.00618673	0.113876
RPL37	310.807	225.248	-0.464503	0.0327	0.473585	-0.503472	0.0253291	0.23643	-0.434466	0.0378707	0.240777
IFIT2	8.61303	6.24372	-0.464116	0.0328	0.474214	-0.489828	0.0251431	0.235326	-0.415064	0.0397469	0.246693
SLC27A5	10.7181	7.56948	-0.501781	0.03295	0.474746	-0.429481	0.0254826	0.237255	-0.384828	0.0345296	0.229919
ABCB1	8.52138	4.81847	-0.822512	0.0332	0.475895	-0.819736	0.00337961	0.0939902	-0.667677	0.0073998	0.120559
USP2	12.0453	8.58467	-0.488638	0.0334	0.477945	-0.467299	0.00982453	0.15198	-0.427147	0.0142721	0.159019
SLC30A9	30.7107	41.0871	0.419941	0.03375	0.481811	0.399634	0.0206619	0.217672	0.38468	0.0123459	0.149603
ZNF33B	3.15632	4.46987	0.50199	0.0338	0.481811	0.472187	0.0230743	0.22687	0.440642	0.0178172	0.173725
PTPRN2	36.3216	50.0848	0.463546	0.03385	0.481811	0.441758	0.0468571	0.313057	0.3978	0.0459405	0.263209
TYMP	8.81034	2.55971	-1.78322	0.03385	0.481811	-2.09135	9.35294e-07	0.000404058	-1.35932	1.0735e-05	0.00667996
ACADSB	6.06164	8.17925	0.432259	0.0339	0.481811	0.40292	0.0097775	0.15198	0.393792	0.00343158	0.0885799
GPR179	0.264094	0.560222	1.08495	0.0341	0.483208	1.02338	0.0167664	0.196994	0.748542	0.00996612	0.136713
ARL6	2.24637	3.82023	0.766065	0.0342	0.483208	0.692678	0.0203934	0.21631	0.589524	0.0120699	0.147673
HMGN1	63.8413	47.6972	-0.420585	0.0342	0.483208	-0.422854	0.00857631	0.144507	-0.388749	0.00917939	0.132239
LINC00116	19.5286	13.771	-0.503954	0.0346	0.487104	-0.540359	0.00513561	0.114159	-0.489979	0.00873938	0.130656
KIDINS220	15.4775	20.7604	0.423668	0.03465	0.487104	0.413359	0.0097087	0.15198	0.404745	0.00323455	0.0873873
LOC100093631	3.51489	5.22407	0.571694	0.03485	0.488687	0.599598	0.0160825	0.194746	0.548976	0.00831807	0.127955
NPEPPS	19.8555	26.1347	0.39643	0.03495	0.488863	0.358418	0.0179617	0.20395	0.349534	0.00775903	0.123187
MEGF9	12.7389	16.6818	0.389038	0.0351	0.490025	0.367864	0.0250396	0.235227	0.359712	0.0125179	0.149981
CRIPAK	3.8293	2.62033	-0.547335	0.0353	0.490892	-0.558454	0.0084161	0.143112	-0.492034	0.00990582	0.136322
MICA	6.89515	4.13724	-0.736913	0.0354	0.491062	-0.630922	0.0243912	0.23347	-0.516948	0.0285868	0.210933
HIVEP2	8.18161	10.8542	0.407801	0.03545	0.491349	0.391126	0.0411363	0.29409	0.367393	0.0360931	0.234347
SP100	5.23107	3.19405	-0.71172	0.0356	0.49302	-0.613243	0.00933152	0.149095	-0.515964	0.0103949	0.138921
PLEKHO1	57.3278	43.2494	-0.406553	0.0359	0.495538	-0.42389	0.0160065	0.194569	-0.383433	0.0237107	0.194963
CHRNA4	5.36215	7.15051	0.415236	0.03605	0.496664	0.380698	0.032211	0.265173	0.372002	0.0163826	0.167765
HSD17B11	9.46491	13.2662	0.487094	0.03605	0.496664	0.455071	0.00553435	0.118297	0.440628	0.00177896	0.0692585
CLVS2	0.731319	1.4792	1.01624	0.037	0.50313	0.988604	0.0154184	0.191844	0.730023	0.0100867	0.137313
TACR1	0.777452	1.30196	0.743857	0.0371	0.50313	0.71621	0.0401812	0.290403	0.570235	0.0300275	0.214363
OTUD7A	1.43638	2.2359	0.638421	0.03715	0.50313	0.419844	0.0446953	0.306212	0.400131	0.0125981	0.150569
FJX1	6.65343	9.39721	0.498135	0.0372	0.50313	0.463904	0.00550177	0.117799	0.446747	0.00139704	0.0630423
ARL6IP4	234.648	167.317	-0.487916	0.03735	0.50313	-0.491068	0.0154892	0.192158	-0.436468	0.0230467	0.19309
GUSBP11	5.95586	4.05292	-0.55535	0.03755	0.504998	-0.547585	0.00737378	0.134449	-0.48115	0.0113422	0.14466
PLAC9	13.6708	8.14663	-0.74682	0.0376	0.504998	-0.724273	0.00538176	0.116394	-0.609221	0.00574141	0.109646
LUC7L	58.2222	42.9171	-0.440018	0.03775	0.504998	-0.48608	0.00935927	0.149159	-0.432949	0.0156077	0.164937
SLC38A1	10.8709	14.5267	0.418227	0.0378	0.504998	0.402892	0.0490529	0.320624	0.371328	0.0461183	0.263435
ZNF133	9.97425	7.0473	-0.501138	0.0378	0.504998	-0.465079	0.00938011	0.149254	-0.422788	0.00880413	0.131043
DHX34	4.57047	3.2289	-0.501299	0.03785	0.504998	-0.615067	0.00383768	0.0981524	-0.547616	0.00583208	0.110187
NEIL1	6.92612	4.67634	-0.566668	0.03785	0.504998	-0.535835	0.00256483	0.0814458	-0.487826	0.00263871	0.080539
LIMS2	23.6903	13.3174	-0.830986	0.0379	0.505263	-0.588272	0.0146025	0.18681	-0.488173	0.0271564	0.206144
RPS5	571.747	420.33	-0.443854	0.03795	0.505528	-0.482812	0.0171615	0.200334	-0.425167	0.0239729	0.195533
MAPK11	47.185	35.0538	-0.428758	0.0383	0.507631	-0.430567	0.0139556	0.182056	-0.385322	0.0195931	0.180194
LDB1	11.4132	16.0633	0.493067	0.03855	0.508489	0.420624	0.0292409	0.252053	0.404795	0.0178878	0.173919
CENPV	27.5257	19.6733	-0.484538	0.0386	0.508489	-0.439632	0.0131801	0.176712	-0.406397	0.0169256	0.170553
MYL3	6.86504	3.95163	-0.796818	0.0386	0.508489	-0.711358	0.0253673	0.23643	-0.544875	0.0356025	0.233041
NAA10	75.2637	56.2112	-0.421096	0.03865	0.508489	-0.457101	0.0051361	0.114159	-0.420026	0.00738077	0.120555
NR2F6	23.436	17.036	-0.460141	0.03865	0.508489	-0.4764	0.00520366	0.114557	-0.446096	0.00629275	0.115044
SNRNP70	130.322	98.1001	-0.40975	0.03885	0.508489	-0.433202	0.0208308	0.217712	-0.388001	0.028209	0.209451
TSNAXIP1	3.97211	2.52871	-0.651506	0.0389	0.508489	-0.73976	0.0023115	0.0766406	-0.621044	0.00301962	0.0846048
MOV10	5.95707	4.13911	-0.525282	0.039	0.508607	-0.575001	0.00929386	0.149095	-0.490903	0.0145477	0.160133
METTL2B	3.70848	5.39752	0.541469	0.03935	0.511184	0.4838	0.024993	0.234991	0.452256	0.0156082	0.164937
PMS2	3.24339	4.82017	0.571583	0.0394	0.511295	0.551111	0.0218378	0.2216	0.496626	0.0162791	0.167236
PCDHGC4	0.821198	2.65167	1.6911	0.0395	0.511548	1.72238	8.48628e-05	0.00951511	1.23349	2.01342e-05	0.00888637
DARS2	1.59934	2.39515	0.582637	0.0397	0.511876	0.501605	0.00801055	0.139622	0.490959	0.000132503	0.0238877
KRTCAP2	117.525	87.0467	-0.433108	0.03975	0.511876	-0.501304	0.00939302	0.149254	-0.445018	0.0172382	0.171585
TRIM11	10.575	7.7378	-0.450661	0.03975	0.511876	-0.47277	0.00652137	0.126759	-0.435234	0.00850312	0.128748
AVL9	1.90871	3.39986	0.832878	0.0398	0.511876	0.785521	0.0203502	0.216043	0.639122	0.0134052	0.154565
LINC00152	51.7511	35.4184	-0.547093	0.03995	0.512024	-0.676081	0.0175994	0.202449	-0.567346	0.0222317	0.190182
NDUFS1	13.9722	18.9478	0.439473	0.04005	0.512024	0.436284	0.0191954	0.209938	0.416083	0.0124804	0.149981
TMEM39B	9.74654	6.74227	-0.531656	0.0401	0.512024	-0.559073	0.00381725	0.0981524	-0.509349	0.00486472	0.102782
C6orf1	168.151	123.393	-0.446502	0.04025	0.512024	-0.473053	0.00653973	0.126759	-0.425671	0.00887629	0.131467
SUCLA2	30.3833	40.7654	0.42407	0.04025	0.512024	0.408237	0.0297661	0.253741	0.38165	0.0276064	0.207451
QTRT1	41.4002	31.0466	-0.4152	0.0403	0.512024	-0.527311	0.00415945	0.101806	-0.472514	0.00779985	0.12347
TSSC4	29.9574	21.8532	-0.455067	0.0403	0.512024	-0.439756	0.0143177	0.185442	-0.400343	0.0204629	0.182881
MDM4	4.541	3.30182	-0.459747	0.04035	0.51213	-0.44174	0.00847328	0.143526	-0.4082	0.0085579	0.129181
KCNC3	0.581008	1.14947	0.984344	0.0405	0.512236	0.791621	0.0331799	0.268644	0.610096	0.0256752	0.200922
C2CD2	6.55754	4.83637	-0.43923	0.04065	0.513359	-0.448184	0.00372538	0.0981524	-0.415518	0.00254932	0.0794942
NLGN4X	5.30902	7.09467	0.41829	0.04085	0.515109	0.398075	0.0302396	0.255955	0.373424	0.0261893	0.202482
KRAS	9.38715	12.603	0.425011	0.04095	0.515451	0.402667	0.0487221	0.319776	0.369806	0.0491895	0.269877
ATF7IP2	2.9395	1.89032	-0.636938	0.041	0.515451	-0.624247	0.0155872	0.192618	-0.547585	0.0159058	0.165581
MRC2	4.16393	2.88857	-0.527587	0.04155	0.520415	-0.559099	0.0238156	0.230712	-0.45099	0.0422948	0.254085
WNT7A	3.9962	5.99393	0.584874	0.0417	0.521514	0.598139	0.0454104	0.308605	0.509174	0.0292282	0.212931
VWCE	1.28734	0.798797	-0.688497	0.0419	0.523625	-0.610729	0.0090679	0.148196	-0.529519	0.00495768	0.103598
ZFAND2A	84.3439	59.663	-0.499446	0.04225	0.525723	-0.536429	0.0100915	0.15429	-0.48449	0.0186513	0.176357
EPHA6	0.534172	1.03521	0.954545	0.0423	0.525723	0.846703	0.0132162	0.176712	0.681059	0.00816889	0.126542
COQ4	28.0678	20.7086	-0.438687	0.04235	0.525723	-0.36628	0.0156579	0.192739	-0.335213	0.0161817	0.166744
DMPK	30.1824	22.3979	-0.430342	0.04235	0.525723	-0.423459	0.0267609	0.241785	-0.378986	0.0333332	0.225613
SLC26A2	1.33112	0.878298	-0.599855	0.04235	0.525723	-0.621977	0.0120572	0.170663	-0.52196	0.0126745	0.150643
HRAS	146.14	108.432	-0.430559	0.0427	0.528342	-0.464423	0.0122589	0.17192	-0.420863	0.0185146	0.175715
TNIP2	11.4251	7.8521	-0.541058	0.0431	0.530323	-0.533439	0.0278323	0.247065	-0.44765	0.040698	0.249087
LINC00461	17.249	25.0143	0.536239	0.0435	0.533678	0.528005	0.0223606	0.224123	0.480535	0.0175808	0.173128
SLC25A1	39.8458	29.3951	-0.438852	0.0436	0.534514	-0.443104	0.0269271	0.242862	-0.383678	0.0429461	0.255675
LANCL1	46.9022	63.5517	0.438273	0.04375	0.535167	0.419897	0.0195678	0.212177	0.40632	0.0104743	0.139345
IFIH1	2.6677	1.71402	-0.638216	0.04385	0.535167	-0.660345	0.012997	0.17571	-0.55192	0.0140719	0.158254
STK38	6.55862	4.74507	-0.466964	0.04385	0.535167	-0.462467	0.0221539	0.22302	-0.413055	0.0263738	0.203213
BMP1	3.62924	2.47621	-0.551534	0.0441	0.535167	-0.593541	0.0124024	0.172099	-0.500563	0.0163924	0.167765
PUS1	10.3641	7.07763	-0.550257	0.04415	0.535387	-0.528468	0.00572042	0.120094	-0.48145	0.00669682	0.116184
SYT11	99.0312	138.431	0.48321	0.04435	0.536648	0.462825	0.00381914	0.0981524	0.450196	0.00101312	0.0547423
TEAD2	3.84616	2.22874	-0.787193	0.04465	0.539111	-0.809375	0.00935809	0.149159	-0.622277	0.0149401	0.162194
CCNF	3.05252	2.02654	-0.590984	0.0449	0.540012	-0.580809	0.0153841	0.19177	-0.515335	0.0181721	0.174318
ENGASE	8.77865	6.44521	-0.445771	0.04495	0.540012	-0.448124	0.0108149	0.159315	-0.414465	0.0136239	0.156246
FGF12	16.6098	22.9038	0.463547	0.04505	0.540439	0.72289	0.0156344	0.192636	0.589989	0.0181744	0.174318
THOC1	12.2692	8.66445	-0.501866	0.0451	0.540652	-0.527226	0.0086265	0.144774	-0.472975	0.0140114	0.158207
TNRC6C	8.75026	6.33873	-0.465132	0.0452	0.541327	-0.460203	0.00203563	0.071952	-0.435873	0.00211343	0.0738264
HERC2P9	8.00072	5.79193	-0.466085	0.04525	0.541327	-0.466407	0.0322501	0.265173	-0.394688	0.046226	0.263651
AATF	20.9294	15.2251	-0.45908	0.04535	0.541327	-0.481863	0.00610347	0.123206	-0.429416	0.0089956	0.131997
RELA	17.9012	13.2614	-0.432826	0.0456	0.542766	-0.428699	0.0298117	0.253861	-0.377261	0.0408425	0.249416
TCN2	11.5091	8.14966	-0.49796	0.0456	0.542766	-0.505431	0.0302618	0.255971	-0.414446	0.0468566	0.265141
RPLP1	2494.69	1820.08	-0.454861	0.04565	0.542976	-0.504155	0.022632	0.224794	-0.437266	0.0335766	0.226358
MUSTN1	39.6789	19.1671	-1.04974	0.0465	0.551132	-1.06282	0.00309816	0.0903319	-0.757402	0.00860832	0.129629
NME3	78.5895	58.9522	-0.414792	0.04665	0.55174	-0.424692	0.0161933	0.194746	-0.381082	0.0230966	0.193173
NNAT	306.397	557.281	0.863002	0.04675	0.552144	0.801899	0.0339147	0.27008	0.598144	0.0339594	0.227457
TRAPPC5	113.458	84.0672	-0.43254	0.04695	0.552999	-0.469433	0.00665191	0.127342	-0.434969	0.0103119	0.138551
PLIN2	7.48802	5.12943	-0.545784	0.04705	0.552999	-0.538714	0.0192939	0.21047	-0.472362	0.0220396	0.189374
GARNL3	8.91147	11.7742	0.401896	0.04715	0.552999	0.378621	0.00850785	0.143544	0.374541	0.00215327	0.0745951
ANKRD50	2.51341	3.46717	0.464115	0.0473	0.552999	0.457003	0.0291348	0.251653	0.428108	0.0222107	0.190182
SLC38A7	1.68078	2.78579	0.728951	0.0475	0.553979	0.575756	0.034523	0.270413	0.517296	0.0170242	0.170908
SEC31B	4.64339	3.33017	-0.479583	0.04775	0.554021	-0.462248	0.0197548	0.212747	-0.417756	0.024691	0.197223
TCEB2	480.04	343.242	-0.483929	0.0478	0.554021	-0.587059	0.00634136	0.124762	-0.520479	0.0116298	0.146133
IRF8	0.793164	1.56684	0.982171	0.04795	0.554032	0.972619	0.0176645	0.20247	0.74035	0.00916674	0.132239
FAM8A1	11.3617	14.6303	0.364776	0.0481	0.554804	0.337486	0.0258987	0.238517	0.334153	0.0124264	0.149888
PTMS	417.338	305.793	-0.44866	0.0482	0.555194	-0.484082	0.0249958	0.234991	-0.431027	0.0382109	0.242065
ZDHHC18	9.04548	6.32182	-0.516858	0.0484	0.557115	-0.509648	0.0179527	0.20395	-0.453814	0.0266544	0.204107
TRIM54	4.3671	1.93435	-1.17482	0.04845	0.557308	-1.17678	0.00966536	0.15198	-0.75037	0.0171553	0.171319
C9orf24	40.6097	28.4949	-0.511124	0.04865	0.558842	-0.580113	0.0136347	0.179722	-0.48767	0.0232311	0.193708
ITPRIP	1.50302	1.00371	-0.582516	0.04865	0.558842	-0.60594	0.033863	0.27008	-0.49007	0.0395637	0.246347
SIX5	2.95269	1.90228	-0.634298	0.0489	0.560179	-0.66323	0.0165739	0.196006	-0.538977	0.0198938	0.180929
CCDC85B	286.23	216.311	-0.404065	0.04895	0.560369	-0.446053	0.0267037	0.241785	-0.402495	0.0363254	0.235135
ROBO1	6.19207	8.23762	0.411804	0.049	0.560559	0.389093	0.0111371	0.162361	0.385109	0.00341345	0.0885799
AP4B1	11.0886	8.03071	-0.46548	0.0491	0.560934	-0.592124	0.000234005	0.0191039	-0.555956	0.000198699	0.0284861
NOP58	23.3218	17.4966	-0.414603	0.04915	0.560934	-0.488941	0.0050141	0.112804	-0.45645	0.00780249	0.12347
CCDC146	3.34142	1.91713	-0.801514	0.0493	0.56131	-0.794768	0.00248809	0.080317	-0.648512	0.00360398	0.0902867
HLA-H	6.31908	4.22449	-0.580937	0.04945	0.561874	-0.677149	0.00965162	0.15198	-0.562361	0.0130276	0.152808
SLC16A6	2.13395	1.29306	-0.722735	0.04945	0.561874	-0.73383	0.0043461	0.104975	-0.628376	0.00383541	0.0934154
FMN1	0.319463	0.521637	0.707399	0.0495	0.562061	0.66999	0.0497397	0.322442	0.531062	0.0431477	0.256105
FBXL6	5.65548	3.73885	-0.597055	0.04985	0.563172	-0.555973	0.00774715	0.137108	-0.498837	0.00542431	0.106964
SLC19A3	1.79592	1.20106	-0.580411	0.04985	0.563172	-0.607772	0.0285843	0.248701	-0.499855	0.0290348	0.212394
SLC35E2B	5.85661	9.34305	0.673829	0.04985	0.563172	0.632985	0.00159295	0.0634899	0.59082	0.000995912	0.0543307
SNX2	13.8717	18.6242	0.425038	0.0499	0.563172	0.406609	0.00586075	0.12118	0.40401	0.00124058	0.0601274
