# Supplementary material for: RNA-seq analysis of amygdala tissue reveals characteristic expression profiles in schizophrenia
Source: Transl Psychiatry. 2017 Aug 15;7(8):e1203–. doi: 10.1038/tp.2017.154 (PMC5611723; doi:10.1038/tp.2017.154)
Supplement: Supplementary Table 9 [file tp2017154x5.xlsx]

## Sheet: inter_diso.txt
Table S9. 616 genes showed P-value < 0.05 (without multiple testing correction) by all three methods in the analysis of 7 disorganized schizophrenia cases and 24 controls.
Gene	FPKM_case	FPKM_control	Cuffdif			edgeR			DEseq2
			Log2(FC)	P-value	Q-value	Log2(FC)	P-value	FDR	Log2(FC)	P-value	FDR
ARHGAP36	1.67507	6.73708	2.00791	5e-05	0.0261062	2.00138	0.000670863	0.0764784	1.04674	0.000564053	0.0708526
ATOH8	4.24084	1.49127	-1.50781	5e-05	0.0261062	-1.50055	9.28316e-07	0.000652606	-1.16695	8.35327e-06	0.00855167
BCL6B	3.40461	0.918047	-1.89085	5e-05	0.0261062	-1.94256	1.0162e-05	0.00476261	-1.22517	4.64374e-05	0.0221118
CALB1	6.60331	15.9976	1.27659	5e-05	0.0261062	1.29354	0.0164105	0.313591	0.72085	0.0170395	0.258042
CALB2	25.0174	67.479	1.43151	5e-05	0.0261062	1.43949	0.000276956	0.0453979	1.01243	0.000233282	0.0466218
CDH13	10.8152	23.7122	1.13257	5e-05	0.0261062	1.0639	0.00988208	0.278384	0.730297	0.00968665	0.220371
CNR1	7.73841	17.2958	1.16031	5e-05	0.0261062	1.16935	0.00878781	0.271386	0.750317	0.00950264	0.21886
CNTN1	10.134	25.2521	1.3172	5e-05	0.0261062	1.25304	0.00605936	0.240462	0.800607	0.00578918	0.189521
FAM102B	5.43312	12.6194	1.21579	5e-05	0.0261062	1.2162	0.000815402	0.0859842	0.889319	0.000859433	0.0847265
GPIHBP1	28.1577	11.0962	-1.34347	5e-05	0.0261062	-1.38774	0.000643928	0.0754469	-0.874033	0.00319064	0.149493
HAPLN2	112.588	42.6343	-1.40097	5e-05	0.0261062	-1.44932	0.000246739	0.04304	-0.938792	0.00143057	0.107865
HBA1	44.3697	14.8585	-1.57829	5e-05	0.0261063	-1.64812	1.08426e-05	0.00490009	-1.13357	6.92865e-05	0.0244745
HBA2	135.209	35.242	-1.93982	5e-05	0.0261062	-2.01363	5.01653e-07	0.000373407	-1.30802	9.51352e-06	0.00899118
KLHL1	0.442486	1.32764	1.58516	5e-05	0.0261062	1.51576	0.000123003	0.0273067	1.12093	2.25671e-05	0.0152697
LRRC55	0.785518	2.27841	1.53631	5e-05	0.0261062	1.53959	4.45948e-05	0.0131671	1.13938	1.60736e-05	0.012658
MSX1	9.67926	2.62337	-1.88347	5e-05	0.0261062	-1.90386	5.4457e-09	6.89098e-06	-1.4412	7.76449e-08	0.000397445
PCDH11X	0.650755	3.08556	2.24535	5e-05	0.0261062	2.21799	3.05334e-05	0.00965925	1.26698	2.06946e-05	0.0151329
PER1	18.1883	8.79422	-1.04838	5e-05	0.0261062	-1.1098	5.53921e-05	0.0146027	-0.89562	0.000307109	0.0532887
PPP1R15A	58.4428	20.6212	-1.5029	5e-05	0.0261062	-1.52379	3.13003e-08	3.04672e-05	-1.21498	1.46765e-06	0.00269675
SCG2	62.2274	133.024	1.09606	5e-05	0.0261062	1.10833	0.00722837	0.252674	0.748472	0.00787293	0.205127
SERPINA3	55.2772	15.7955	-1.80717	5e-05	0.0261062	-1.79524	0.00347273	0.1831	-0.776057	0.00936334	0.218603
SLC2A13	6.05614	11.9678	0.982684	5e-05	0.0261062	0.971377	0.00468393	0.212439	0.727967	0.00527925	0.183948
SYNPR	44.4255	93.1815	1.06866	5e-05	0.0261062	1.04443	0.00333177	0.181725	0.772441	0.0034494	0.156065
TNFRSF10D	3.10272	0.366756	-3.08064	5e-05	0.0261062	-3.07919	2.3828e-10	3.769e-07	-1.78783	5.19716e-09	5.3206e-05
UNC5D	0.35795	1.2751	1.83278	5e-05	0.0261062	1.81587	0.000691675	0.0774554	1.04469	0.00046369	0.0645854
ATF3	16.2739	5.70453	-1.51238	0.0001	0.0407512	-1.47166	0.000156086	0.032033	-0.982659	0.000801304	0.0836548
CBLN2	3.41606	7.70025	1.17257	0.0001	0.0407512	1.19125	0.0104943	0.279982	0.753906	0.00991184	0.222527
FGF17	11.678	4.54597	-1.36114	0.0001	0.0407512	-1.2841	0.000650483	0.0755158	-0.899443	0.00162899	0.114673
FSTL3	13.797	6.22546	-1.1481	0.0001	0.0407512	-1.10277	5.35754e-05	0.0144243	-0.900346	0.000220055	0.0458437
MRAP2	6.80444	14.1204	1.05324	0.0001	0.0407512	1.0538	0.0132786	0.297688	0.695346	0.01484	0.247448
RAB3B	4.73934	9.6539	1.02643	0.0001	0.0407512	1.03787	0.0123373	0.297688	0.69397	0.0142726	0.245548
RXFP1	0.256882	1.49238	2.53844	0.0001	0.0407512	2.37684	0.00325882	0.179925	0.722206	0.0154523	0.252516
ZNF488	15.6705	6.94578	-1.17384	0.0001	0.0407512	-1.20811	0.00015986	0.032033	-0.871503	0.00123391	0.101057
CNN2	5.49866	1.69344	-1.69912	0.00015	0.0544826	-1.72667	5.32554e-06	0.00280789	-1.20364	2.6417e-05	0.0152697
HTR2C	2.65072	6.87535	1.37505	0.00015	0.0544826	1.37525	0.00659005	0.246798	0.803362	0.00708996	0.198859
MTRNR2L7	17.9562	6.53055	-1.4592	0.00015	0.0544826	-1.47631	0.000102396	0.0250885	-1.00395	0.000508734	0.0680806
NFKBIA	54.329	27.4274	-0.986106	0.00015	0.0544826	-0.996847	0.000890376	0.0916002	-0.780957	0.00273009	0.140975
TBR1	2.11823	5.55949	1.3921	0.00015	0.0544826	1.22518	0.0205125	0.328148	0.689444	0.0221902	0.274859
ELAVL2	8.05654	16.3553	1.02153	0.0002	0.0630491	1.03821	0.00268401	0.168174	0.777219	0.00294863	0.144635
EMP1	11.2257	4.62472	-1.27936	0.0002	0.0630491	-1.25719	0.00205121	0.145202	-0.824875	0.00538393	0.184278
FBXO32	10.9896	4.91444	-1.16104	0.0002	0.0630491	-1.16349	0.000322774	0.0486236	-0.845115	0.00159867	0.113564
FOXF1	3.77041	1.22481	-1.62216	0.00025	0.0745893	-1.6503	0.000247974	0.04304	-1.02796	0.000646623	0.0754968
FAM163B	19.2609	39.1612	1.02375	0.0003	0.0795619	1.04814	0.0154106	0.307528	0.688231	0.0163485	0.257175
SLC17A8	0.638659	1.97771	1.63071	0.0003	0.0795619	1.59644	0.00491785	0.219708	0.864679	0.0043059	0.170136
TPM2	73.2411	36.6179	-1.0001	0.0003	0.0795619	-0.997807	0.000628929	0.0750229	-0.758554	0.00287214	0.142424
ARRDC3	10.7457	5.66017	-0.924847	0.0004	0.096858	-0.954207	0.00146107	0.12231	-0.725398	0.00502726	0.180585
CDH10	5.40033	10.4808	0.956624	0.00045	0.101603	0.913168	0.00161303	0.125347	0.750139	0.00133143	0.104312
IP6K3	4.01548	1.38778	-1.5328	0.00045	0.101603	-1.54318	0.0013063	0.116407	-0.88134	0.00385163	0.16378
KIF19	6.25247	2.26111	-1.4674	0.00045	0.101603	-1.46427	0.00203031	0.145202	-0.863313	0.00464948	0.174997
NEAT1	100.543	49.5528	-1.02077	0.00045	0.101603	-1.03488	0.000743539	0.0804166	-0.787587	0.00267984	0.140975
SERPINE1	2.37524	0.461453	-2.36382	0.00045	0.101603	-2.41869	1.25382e-06	0.000835043	-1.36649	8.18025e-06	0.00855167
CD160	5.39718	1.98444	-1.44348	0.0005	0.108494	-1.24168	0.000275249	0.0453979	-0.923012	0.000719066	0.0804748
NR2F2	13.0082	23.4892	0.852579	0.0005	0.108494	0.910673	0.000163447	0.032033	0.804919	6.28787e-05	0.0241248
PLXNC1	4.79967	9.76559	1.02477	0.0005	0.108494	1.76913	0.00155849	0.125347	0.958811	0.00151735	0.10978
CUX2	1.71388	3.59493	1.06869	0.00055	0.114868	1.05974	0.00708465	0.251118	0.746565	0.00691644	0.196611
VSTM2A	4.73954	12.8018	1.43353	0.00055	0.114868	1.35428	0.00241727	0.159313	0.875246	0.00239596	0.136271
ADAMTS4	11.9151	5.34654	-1.15611	0.0006	0.117939	-1.18649	0.00554011	0.229698	-0.711415	0.0175915	0.258734
C5orf27	2.84749	1.20687	-1.23843	0.0006	0.117939	-1.19014	0.00279517	0.171699	-0.809339	0.0052118	0.18386
GLRA2	5.13407	10.3965	1.01792	0.0006	0.117939	1.02447	0.0130504	0.297688	0.688722	0.0148734	0.247788
GLS	17.1427	33.1923	0.953255	0.0006	0.117939	0.840281	0.0230339	0.337741	0.604193	0.0258536	0.287536
SYTL5	4.32845	9.08996	1.07042	0.0006	0.117939	1.08124	0.0287803	0.353714	0.644849	0.0298368	0.29983
PLD4	1.71818	4.1381	1.26809	0.00065	0.12483	1.21777	0.0252581	0.343975	0.697251	0.0206684	0.268794
ZNF804A	1.35669	2.82017	1.05569	0.00065	0.12483	1.04191	0.0122726	0.297688	0.708174	0.0119791	0.231389
RASIP1	5.67808	2.60422	-1.12455	0.00075	0.142398	-1.1688	0.000112825	0.0255066	-0.909431	0.000456722	0.0644849
LCNL1	14.4657	6.99215	-1.04883	0.0008	0.150184	-1.13366	0.000462923	0.0629873	-0.849854	0.00173678	0.116976
GPR4	4.72798	1.46218	-1.6931	0.00085	0.156064	-1.70569	0.00103001	0.0994939	-0.929177	0.00244309	0.137441
PEG3	21.2077	38.6313	0.865179	0.00085	0.156064	0.830979	0.000912105	0.0926807	0.715407	0.000644143	0.0754968
FAM171B	8.28659	18.3869	1.14983	0.0009	0.158286	1.14988	0.0258602	0.344938	0.663679	0.0268855	0.290466
KCNC2	10.0452	18.2961	0.865029	0.0009	0.158286	0.964191	0.00655339	0.246798	0.710178	0.00746467	0.201086
NOS1	2.27947	4.14936	0.864191	0.0009	0.158286	1.56337	0.00609275	0.24093	0.861965	0.00439584	0.171485
CITED2	5.14615	10.4016	1.01524	0.001	0.168768	1.01368	0.00140553	0.119931	0.805165	0.00104942	0.0921303
CPNE4	9.70469	17.8997	0.88318	0.001	0.168768	0.838288	0.035983	0.370186	0.573137	0.0409467	0.330136
CX3CR1	2.05679	5.29692	1.36476	0.001	0.168768	1.35664	0.0221221	0.332067	0.690848	0.0237961	0.281473
TRIM26	16.1433	9.01458	-0.840606	0.001	0.168768	-0.839972	1.64174e-05	0.00649205	-0.758689	2.63899e-05	0.0152697
DRD1	0.9227	2.22768	1.27161	0.00105	0.173697	1.04181	0.0116172	0.291703	0.721979	0.00952724	0.218872
NFATC3	6.96202	3.35658	-1.05252	0.00105	0.173697	-0.939604	0.000718	0.079005	-0.759546	0.00149989	0.10978
CDH12	0.412904	1.05285	1.35043	0.0011	0.176719	1.26931	0.0166463	0.313793	0.741851	0.0132433	0.241334
DEDD2	31.5575	16.6249	-0.92464	0.0011	0.176719	-0.914482	0.000112879	0.0255066	-0.77535	0.00052726	0.0691985
RAB3C	3.62558	9.26732	1.35394	0.0011	0.176719	1.37887	0.00261106	0.166032	0.902977	0.00164061	0.114673
ARRDC2	42.6982	20.7904	-1.03826	0.0012	0.187379	-1.02108	0.00146918	0.12231	-0.762661	0.00487502	0.178134
HBB	913.182	231.89	-1.97746	0.0012	0.187379	-2.06896	2.29032e-05	0.00783289	-1.15536	0.000158861	0.040107
HTR2A	0.798864	2.21087	1.46859	0.0012	0.187379	1.19235	0.0307141	0.359938	0.66065	0.0289217	0.297875
NXPH1	6.50189	11.7453	0.853146	0.00125	0.191606	0.850694	0.00141218	0.119931	0.721816	0.00102353	0.0915146
PCOLCE2	0.907272	2.35594	1.3767	0.00125	0.191606	1.36268	0.00684298	0.249542	0.85235	0.0037483	0.161901
CD200	25.2471	43.6085	0.78849	0.0013	0.195679	0.783605	0.00431711	0.204476	0.64481	0.00490529	0.178394
SELPLG	2.76119	6.19441	1.16568	0.0013	0.195679	1.16244	0.00854672	0.269074	0.774464	0.00697529	0.196968
CARTPT	25.0657	47.8276	0.932131	0.00135	0.197858	0.936982	0.0448196	0.389209	0.579517	0.048491	0.34887
THEMIS	0.34584	1.26427	1.87013	0.00135	0.197858	1.73165	0.00522128	0.221112	0.882851	0.00383682	0.16378
GRIK3	2.76828	5.0881	0.878137	0.00155	0.214028	0.866709	0.015051	0.304925	0.654542	0.0133703	0.241538
TMEM233	0.402055	1.54198	1.93932	0.00155	0.214028	1.8984	0.0131992	0.297688	0.647606	0.0310781	0.304293
CSRNP1	10.4498	5.43105	-0.944176	0.0016	0.21734	-0.934119	0.00203853	0.145202	-0.730556	0.00500651	0.180155
CHKA	32.695	19.8237	-0.721845	0.0017	0.227229	-0.698013	0.000192822	0.0358819	-0.635496	0.000240172	0.0472839
RGS1	13.8061	3.62853	-1.92785	0.00175	0.231342	-1.93313	0.00292979	0.174054	-0.750086	0.0108342	0.226888
COL18A1	13.4473	7.44026	-0.853893	0.0018	0.231342	-0.922412	0.000512102	0.0665837	-0.724213	0.00230495	0.132567
ISLR2	2.69667	5.84649	1.11639	0.0018	0.231342	1.11251	0.0438494	0.388867	0.612457	0.0436334	0.339134
PLIN2	10.0029	5.10105	-0.971554	0.0018	0.231342	-0.92259	0.000482654	0.0649734	-0.774253	0.000908062	0.0855323
SORCS3	2.89024	5.11127	0.822489	0.0018	0.231342	0.804605	0.0142046	0.297688	0.62353	0.0143281	0.245548
ELOVL1	93.9011	49.8183	-0.914467	0.00185	0.235953	-0.935134	0.0138176	0.297688	-0.605752	0.0363499	0.316478
MT1G	81.2606	38.725	-1.06929	0.0019	0.238686	-1.15729	0.000248294	0.04304	-0.867541	0.00115669	0.0981527
LMF1	122.922	70.392	-0.804255	0.00195	0.241338	-0.726237	0.00304396	0.175882	-0.613859	0.00626884	0.190219
SLC45A3	10.6148	5.22184	-1.02344	0.00195	0.241338	-1.05087	0.0101042	0.278384	-0.646567	0.0287816	0.297235
DPP10	7.35783	12.9959	0.820709	0.002	0.243912	0.775616	0.00120097	0.110927	0.67968	0.000810201	0.0836548
MGP	14.1119	6.97684	-1.01626	0.002	0.243912	-1.05599	0.0118039	0.294028	-0.641636	0.0304448	0.301341
CLEC2B	2.83341	1.21137	-1.2259	0.00205	0.245362	-1.2581	0.00157537	0.125347	-0.852828	0.00325329	0.150954
PLIN3	22.8333	12.4847	-0.870976	0.00205	0.245362	-0.90005	0.00284702	0.172569	-0.672068	0.00897373	0.215389
APOLD1	17.3176	7.6189	-1.18458	0.0021	0.245362	-1.16263	0.00808077	0.263541	-0.73402	0.0147923	0.247243
DPP7	87.5131	54.777	-0.675927	0.0021	0.245362	-0.653933	0.00127358	0.114297	-0.584044	0.00215796	0.130723
RTKN	46.8397	25.2082	-0.893837	0.0021	0.245362	-0.892106	0.00707022	0.251118	-0.643066	0.0189826	0.264422
MTRNR2L5	13.2312	5.86561	-1.17359	0.00215	0.247739	-1.24024	0.000743468	0.0804166	-0.86849	0.00219736	0.130872
JMJD6	16.4138	7.21306	-1.18623	0.0022	0.248362	-0.93109	0.000317152	0.0485044	-0.772339	0.00099968	0.0897739
MT2A	1326.32	737.486	-0.846737	0.0022	0.248362	-0.852953	0.00878702	0.271386	-0.64406	0.0172966	0.258144
LDLRAP1	12.9691	6.84645	-0.921645	0.00225	0.24896	-0.941554	0.00791835	0.262989	-0.640497	0.0226589	0.276485
RASL11B	4.4003	8.31174	0.917547	0.00225	0.24896	0.923494	0.0168393	0.314518	0.657049	0.0167515	0.25779
SULF1	1.09775	2.58692	1.23669	0.00225	0.24896	1.19367	0.0340062	0.365651	0.663559	0.0289219	0.297875
ADRA2A	1.20065	2.35783	0.973647	0.0023	0.252818	0.964177	0.00573996	0.232056	0.757417	0.00245103	0.137493
GABRA2	7.38058	13.8041	0.903289	0.00235	0.253315	0.878897	0.0178381	0.316139	0.631129	0.0194202	0.265611
PTPRT	2.43749	4.27202	0.809525	0.00235	0.253315	0.817379	0.0363135	0.370872	0.568383	0.040942	0.330136
APBB1IP	1.43161	3.38943	1.24341	0.0024	0.255409	1.24585	0.00367468	0.189022	0.872753	0.00181541	0.119519
TMEM196	1.60076	3.09262	0.950069	0.0024	0.255409	0.93954	0.00831933	0.269074	0.717814	0.00534767	0.183948
PGM2L1	14.6258	27.0715	0.888263	0.00245	0.255841	0.896515	0.0351671	0.368667	0.592364	0.0384706	0.324284
VIP	9.47534	16.8467	0.83022	0.00245	0.255841	0.850387	0.00676274	0.248767	0.666067	0.00694211	0.196611
CRYAB	2179.78	885.046	-1.30036	0.0025	0.256258	-1.29435	0.00042312	0.059093	-0.885278	0.00204127	0.126503
PCSK6	17.8889	8.11795	-1.13988	0.0025	0.256258	-1.17155	0.00283803	0.172569	-0.744651	0.0108348	0.226888
TPRN	33.9298	20.4941	-0.727345	0.00265	0.265127	-0.761792	0.0132943	0.297688	-0.575465	0.0301363	0.300703
MIDN	24.1294	13.6961	-0.817025	0.0027	0.265362	-0.820786	0.00271876	0.168321	-0.669239	0.00633527	0.190219
NUPR1	93.0404	54.5017	-0.771556	0.0027	0.265362	-0.807405	0.00922903	0.275371	-0.614442	0.0195069	0.265611
SLC25A29	42.1825	26.2508	-0.684284	0.0027	0.265362	-0.682922	0.00137344	0.119289	-0.592224	0.00287978	0.142424
ZNF652	6.51969	3.77188	-0.789518	0.00275	0.268696	-0.788059	0.00227005	0.152794	-0.649867	0.00523517	0.18386
LIME1	14.6466	7.91478	-0.887946	0.0028	0.268864	-0.731908	0.0080467	0.263541	-0.592867	0.0141842	0.245288
CNGB1	0.851201	1.97564	1.21475	0.00285	0.269027	1.20504	0.0172423	0.314518	0.714232	0.0166227	0.257502
MCL1	51.9134	28.6517	-0.857488	0.00285	0.269027	-0.829676	0.000418697	0.059093	-0.715836	0.000905457	0.0855323
COL16A1	19.575	12.2934	-0.671129	0.0029	0.270688	-0.671254	0.0071729	0.252674	-0.560682	0.0132483	0.241334
TNFRSF12A	5.13926	1.5984	-1.68494	0.0029	0.270688	-1.67983	4.72123e-05	0.0135778	-1.11992	0.000150089	0.0393984
CAPN3	117.371	61.4228	-0.934231	0.00295	0.270816	-0.93125	0.0135579	0.297688	-0.6191	0.0322239	0.307996
CRHBP	8.57822	15.5019	0.853694	0.00295	0.270816	0.850968	0.0380074	0.375642	0.580294	0.0399942	0.328006
HBEGF	11.4681	6.24859	-0.87603	0.00295	0.270816	-0.875474	0.00208981	0.145202	-0.691461	0.00558703	0.187909
NAP1L3	51.0418	85.1793	0.738824	0.00305	0.274047	0.735662	0.00632475	0.242879	0.616529	0.00575306	0.189521
CYP4F24P	2.43191	0.764321	-1.66984	0.0031	0.274047	-1.61567	0.00326458	0.179925	-0.819519	0.00747341	0.201086
NR2F1	11.6818	18.7107	0.679609	0.0031	0.274047	0.594569	0.00983473	0.278384	0.525093	0.00693304	0.196611
SYT6	1.23601	2.36997	0.939181	0.0031	0.274047	0.951968	0.00614381	0.241976	0.736786	0.00366264	0.159903
MYL9	55.911	30.7028	-0.864763	0.00315	0.277001	-0.906433	0.0132894	0.297688	-0.60219	0.0338547	0.312664
CYR61	16.0502	8.97394	-0.838777	0.0032	0.277024	-0.783272	0.0119782	0.294657	-0.610988	0.0202939	0.26687
SESN2	7.24884	4.05587	-0.83774	0.0032	0.277024	-0.838578	0.000311601	0.0485044	-0.730362	0.000626013	0.074521
STT3B	5.53906	9.72619	0.812233	0.0032	0.277024	0.70519	0.0411693	0.381669	0.550978	0.0342402	0.312859
LPAR5	0.680414	1.61171	1.24411	0.0033	0.281308	1.22381	0.00314534	0.179284	0.884881	0.00121787	0.100144
NUDT10	9.08765	15.3099	0.752489	0.0033	0.281308	0.752643	0.00504276	0.221015	0.630431	0.00479132	0.177732
EFHD1	172.697	100.104	-0.786746	0.00335	0.282686	-0.786919	0.00697902	0.250124	-0.605939	0.0165488	0.257475
RELL1	7.55177	4.04402	-0.901024	0.00335	0.282686	-0.934975	0.000686955	0.0774554	-0.736507	0.00217117	0.130872
FRMPD4	2.38749	4.12084	0.787443	0.00345	0.288213	0.782095	0.0257459	0.344938	0.575344	0.0299084	0.300037
MUC20	1.80553	0.935483	-0.948635	0.00345	0.288213	-0.934266	0.00324724	0.179925	-0.727237	0.00488074	0.178134
RELN	2.5002	4.29678	0.781213	0.0035	0.290935	0.787839	0.0353086	0.368667	0.56947	0.036733	0.317011
DLX1	4.92429	8.88778	0.851906	0.00355	0.292184	0.862793	0.0106505	0.281503	0.653538	0.0108736	0.226949
FCGR3A	2.67093	6.06976	1.1843	0.00355	0.292184	1.19738	0.019374	0.322516	0.713723	0.0167582	0.25779
FGR	3.79808	1.82921	-1.05405	0.00365	0.297484	-1.04744	0.00137634	0.119289	-0.807765	0.00202278	0.126503
GNB4	5.02159	8.54931	0.767663	0.0037	0.298645	0.74014	0.0213751	0.331085	0.596521	0.0173421	0.258144
ZNF692	23.5384	13.8555	-0.764562	0.0037	0.298645	-0.647222	0.0201145	0.326014	-0.519958	0.0347043	0.314394
ADRA1B	4.00584	7.38724	0.88293	0.00385	0.30554	0.89733	0.0101064	0.278384	0.677819	0.00944022	0.21886
CHST3	5.15159	2.89903	-0.829445	0.0039	0.30554	-0.83757	0.00762392	0.258981	-0.63241	0.0165304	0.257385
FAM124A	9.36135	5.44186	-0.782618	0.0039	0.30554	-0.797193	0.0190075	0.321982	-0.568269	0.0347726	0.314487
LIPE	12.2697	6.76551	-0.85883	0.0039	0.30554	-0.884765	0.0113195	0.289952	-0.604509	0.0309856	0.303846
CHRM3	0.323022	1.12718	1.80301	0.00395	0.30554	1.54677	0.00839122	0.269074	0.812067	0.00761809	0.203444
SCN7A	0.503971	1.1652	1.20916	0.00395	0.30554	1.57672	0.00341937	0.1831	0.931064	0.00184711	0.120795
FREM3	0.179393	0.531457	1.56683	0.004	0.307187	1.35428	0.0160243	0.310064	0.743731	0.0138765	0.242448
ANP32B	133.976	80.5612	-0.733821	0.00405	0.307187	-0.75074	0.0106559	0.281503	-0.578455	0.0227953	0.277157
TRAF4	13.8493	8.19596	-0.756827	0.00405	0.307187	-0.75623	0.00328455	0.179925	-0.63145	0.00617742	0.190219
AMPH	16.8043	28.1244	0.742996	0.0041	0.307187	0.753575	0.0374487	0.37513	0.548057	0.0420886	0.334536
JDP2	9.61915	5.31532	-0.855754	0.00415	0.30817	-0.846256	3.73974e-05	0.0115421	-0.762784	6.36258e-05	0.0241248
BAI3	7.17332	11.5234	0.683851	0.00425	0.312367	0.642179	0.00634634	0.242879	0.561139	0.00579027	0.189521
FAAH	32.6114	20.5506	-0.666197	0.0043	0.312367	-0.678457	0.00272687	0.168321	-0.572648	0.0076509	0.203444
TBX3	1.8961	0.769952	-1.30019	0.0043	0.312367	-1.30011	0.000370568	0.0538984	-0.936769	0.000782244	0.0829868
KCNA5	1.46107	2.70168	0.886829	0.00445	0.317241	0.852302	0.00620448	0.242879	0.720896	0.0016657	0.114673
ATP8A2	1.67203	3.25722	0.962043	0.0045	0.317241	0.933049	0.0334327	0.365651	0.609097	0.0346392	0.314394
TSC22D4	138.612	86.6584	-0.677638	0.0045	0.317241	-0.631228	0.0206583	0.328956	-0.514897	0.0314899	0.305217
UNC13C	10.6085	17.096	0.688442	0.0045	0.317241	0.639715	0.0314603	0.361376	0.516832	0.0297818	0.29983
RGS11	38.4554	23.8539	-0.688962	0.0046	0.322928	-0.63257	0.00208198	0.145202	-0.55998	0.00355304	0.158
AZGP1	8.66314	3.95895	-1.12977	0.00465	0.324494	-1.10409	0.0112337	0.288692	-0.697707	0.0197126	0.265611
FSTL5	3.84702	6.50113	0.756948	0.0047	0.324494	0.707292	0.0176599	0.314744	0.585932	0.0140763	0.244041
TRIO	4.26364	6.54816	0.619004	0.0047	0.324494	0.595014	0.0172792	0.314518	0.512516	0.0156524	0.253547
SDK2	1.01674	1.76736	0.797648	0.0048	0.32734	0.778628	0.0151239	0.305227	0.614462	0.0135472	0.241655
LMCD1	8.80223	4.90179	-0.844559	0.00495	0.330818	-0.836025	0.000700549	0.077761	-0.722381	0.000533357	0.0691985
PCDH17	4.71784	7.59107	0.686178	0.00495	0.330818	0.599819	0.0150425	0.304925	0.523867	0.012731	0.237402
GABRE	0.744784	1.71179	1.20061	0.0051	0.335476	1.23306	0.0444291	0.389209	0.634525	0.0378299	0.321798
WASH3P	13.2879	7.76286	-0.775449	0.0051	0.335476	-0.736371	0.00724958	0.252717	-0.599306	0.0137485	0.242448
GPR83	1.60309	3.02699	0.91703	0.00535	0.349171	0.923056	0.0336664	0.365651	0.608252	0.0337972	0.312664
RIMS2	12.3808	19.2995	0.640466	0.00545	0.35294	1.20857	0.00124709	0.11353	0.87306	0.0011601	0.0981527
FAM163A	0.407337	1.35351	1.73241	0.00555	0.353075	1.63968	0.0239872	0.339222	0.641733	0.0349809	0.314509
HIST1H1C	27.3755	14.3922	-0.927594	0.0056	0.353075	-0.979784	0.00237209	0.157154	-0.747138	0.0045864	0.174436
MN1	3.58164	5.60626	0.646419	0.0056	0.353075	0.643137	0.00530724	0.222926	0.575748	0.0031751	0.149449
IL33	9.09683	15.2742	0.747663	0.00565	0.354888	0.773393	0.0272342	0.349869	0.592434	0.0227831	0.277157
POU3F1	4.72767	1.66202	-1.50819	0.0057	0.356688	-1.46798	0.00173267	0.131734	0.557337	0.0398293	0.327907
DAAM1	2.33306	3.98834	0.773565	0.0058	0.358913	0.651757	0.0134307	0.297688	0.557841	0.0101824	0.224022
NTSR1	0.750362	1.51638	1.01497	0.0059	0.362416	1.01183	0.0397776	0.378774	0.620724	0.0358586	0.315414
SSTR1	4.11853	7.10403	0.786507	0.00595	0.364149	0.779197	0.00507165	0.221015	0.651433	0.00435029	0.170964
CERS6	5.24246	8.62623	0.718487	0.006	0.364538	0.633133	0.0356207	0.368667	0.497593	0.0422955	0.335268
JUND	215.682	131.616	-0.712568	0.006	0.364538	-0.71905	0.0012586	0.113759	-0.625128	0.00286631	0.142424
CLDN15	6.04279	2.85421	-1.08212	0.0061	0.367938	-1.01062	0.000335661	0.0499701	-0.833906	0.0004457	0.0633729
SLC31A2	38.1638	22.0817	-0.789354	0.0061	0.367938	-0.815408	0.0204622	0.328126	-0.552342	0.0489999	0.350171
SLC6A15	5.13439	8.82809	0.781907	0.00615	0.369619	0.853651	0.0170607	0.314518	0.625031	0.0193475	0.265611
CCDC85A	6.93824	10.8876	0.650044	0.00625	0.371945	0.645161	0.0283897	0.353714	0.522906	0.0288537	0.297508
CLK1	64.2298	38.2398	-0.748169	0.00625	0.371945	-0.642425	0.0062815	0.242879	-0.544333	0.0113839	0.229337
NXPH4	2.65436	5.72083	1.10786	0.0063	0.371945	1.10794	0.0238247	0.338739	0.675092	0.0222683	0.274859
ADIPOR2	55.3145	33.7891	-0.711099	0.00635	0.373577	-0.73487	0.00884747	0.271386	-0.571473	0.0197318	0.265611
MICALL1	7.43326	4.34341	-0.775169	0.0064	0.373885	-0.810039	0.00452363	0.208913	-0.619209	0.0122402	0.233806
MT1F	150.009	92.2478	-0.701458	0.0065	0.37709	-0.760253	0.009657	0.275846	-0.589213	0.0203762	0.267438
RSPO2	2.48257	4.63625	0.901122	0.00665	0.382302	0.876524	0.0323516	0.364763	0.604321	0.031334	0.305217
ABCD2	1.17366	2.1799	0.893252	0.0067	0.382302	0.837901	0.00789112	0.262774	0.671224	0.00562513	0.187909
SAT1	222.957	146.127	-0.609546	0.00675	0.382302	-0.600886	0.00310232	0.178352	-0.546798	0.00328462	0.151729
SHISA9	3.3761	5.86097	0.795781	0.00675	0.382302	0.796736	0.014043	0.297688	0.618691	0.0145001	0.246204
TBC1D9	6.95273	11.023	0.66487	0.00675	0.382302	0.668317	0.0259543	0.344984	0.529007	0.0301594	0.300703
EPHA2	1.92721	0.946649	-1.02561	0.0071	0.392016	-1.04505	0.0125201	0.297688	-0.701091	0.0172244	0.258042
CNTNAP2	11.674	18.1152	0.633897	0.0072	0.392016	0.620076	0.03185	0.362437	0.507101	0.0317416	0.305985
TFEB	20.3432	11.8828	-0.775677	0.0072	0.392016	-0.784755	0.0161117	0.310788	-0.574514	0.0341497	0.312859
VAT1L	17.0407	26.498	0.636901	0.00725	0.392016	0.632275	0.0354713	0.368667	0.508903	0.0356999	0.315414
KCNK3	2.75656	4.70211	0.770438	0.0074	0.393907	0.770087	0.0125732	0.297688	0.61196	0.0121358	0.232878
SLC7A5	42.2036	25.6917	-0.71606	0.0074	0.393907	-0.698318	0.0119127	0.294657	-0.557005	0.0231306	0.278504
ITFG3	21.5842	13.2238	-0.706832	0.00745	0.393907	-0.746366	0.00196077	0.143012	-0.608562	0.00553786	0.187599
NUDT11	16.507	26.002	0.655547	0.00745	0.393907	0.66006	0.0299852	0.356628	0.519674	0.0342704	0.312859
FIBCD1	6.07445	2.24427	-1.43651	0.0075	0.394057	-1.3747	0.0224544	0.335044	0.610289	0.046248	0.345296
SHROOM4	3.11838	1.68358	-0.889259	0.0075	0.394057	-0.942195	0.00637235	0.242879	-0.652212	0.0185621	0.262949
SOX10	53.1851	32.853	-0.694995	0.00755	0.394204	-0.708624	0.018227	0.319895	-0.532055	0.0389719	0.325296
UBASH3B	1.58379	2.64095	0.737673	0.00755	0.394204	0.721864	0.0273019	0.350029	0.555555	0.0284954	0.296656
TINAGL1	9.50575	5.47231	-0.796651	0.0076	0.39435	-0.737632	0.0189138	0.321404	-0.563421	0.0305085	0.301341
ARHGEF37	22.8618	13.9639	-0.711241	0.00765	0.394494	-0.732334	0.0242042	0.340311	-0.531958	0.0473024	0.346907
PNMA2	52.7472	86.4238	0.712335	0.0078	0.398539	0.715701	0.0231562	0.337741	0.558382	0.0246764	0.283211
THSD7A	0.873865	1.46193	0.742387	0.00785	0.398885	0.709364	0.0173509	0.314518	0.5865	0.0128951	0.238723
HR	8.92357	5.53852	-0.688122	0.0079	0.398885	-0.679629	0.00460405	0.210827	-0.577964	0.0100701	0.223368
EBF4	14.0172	9.00738	-0.638022	0.00795	0.398885	-0.612853	0.0110879	0.287019	-0.528942	0.0162	0.257175
TMEM150C	5.70136	9.38444	0.718965	0.00795	0.398885	0.683389	0.0365308	0.372191	0.535752	0.0334593	0.312014
MUC6	0.798241	0.401386	-0.991835	0.008	0.398997	-0.985946	0.0282785	0.353714	-0.617155	0.0398773	0.327971
AKAP8L	42.3451	28.4247	-0.575051	0.0082	0.402958	-0.566595	0.00606191	0.240462	-0.503673	0.00986599	0.222314
CDKN1C	32.2093	16.3033	-0.982312	0.0082	0.402958	-1.01335	0.0184186	0.319979	-0.595961	0.0468734	0.346215
TCAP	11.1429	5.01184	-1.15271	0.00825	0.404226	-1.18656	0.00173855	0.131734	-0.824935	0.00385876	0.16378
CACNA2D1	0.706973	2.04231	1.53047	0.00835	0.404382	1.43531	0.0331493	0.365651	0.655126	0.0326433	0.309371
SLC3A2	127.561	78.5922	-0.698728	0.0086	0.41058	-0.694751	0.00183166	0.137964	-0.612215	0.00287843	0.142424
GPR35	2.60764	0.92076	-1.50185	0.00865	0.41058	-1.38695	0.000125992	0.0274881	-1.00524	0.000301308	0.0532887
PDLIM4	12.0436	7.07331	-0.767805	0.00865	0.41058	-0.765499	0.0139599	0.297688	-0.592918	0.0242261	0.28197
IL32	10.4239	4.33268	-1.26657	0.00885	0.4177	-1.41077	0.0010409	0.0997844	-0.900876	0.00254976	0.138839
MTRNR2L10	385.428	128.724	-1.58218	0.0089	0.4177	-1.61139	1.70997e-05	0.00655697	-1.10945	0.000123225	0.0350421
MYO9B	13.3704	8.35058	-0.679099	0.0089	0.4177	-0.684813	0.013293	0.297688	-0.538454	0.0280656	0.295299
ZDBF2	2.16301	3.49962	0.694156	0.0089	0.4177	0.687511	0.00959511	0.275371	0.579166	0.00904375	0.215805
UAP1L1	8.68102	5.44268	-0.673549	0.009	0.421133	-0.662162	0.00350882	0.183682	-0.575966	0.00545854	0.185346
PSRC1	43.9122	27.2742	-0.687083	0.00905	0.421133	-0.731846	0.00466839	0.212439	-0.593115	0.0119703	0.231389
CLMN	4.78426	2.97513	-0.685345	0.0091	0.421133	-0.689113	0.0106968	0.281993	-0.554657	0.0213272	0.271802
GNG4	20.395	32.6935	0.68079	0.0092	0.421133	0.701511	0.0235143	0.337741	0.551725	0.0249058	0.284321
LSM11	0.494251	1.26584	1.35678	0.0092	0.421133	1.30182	0.0122205	0.297688	0.7719	0.00959185	0.219513
SLC6A1	47.4081	72.2924	0.608712	0.0092	0.421133	0.597499	0.00891625	0.27187	0.535388	0.00459102	0.174436
GNB3	3.57658	1.60834	-1.15301	0.00925	0.422265	-0.948474	0.00522224	0.221112	-0.715183	0.0076354	0.203444
ANKRD32	1.46354	2.60047	0.829312	0.00945	0.425581	0.802265	0.00300855	0.175631	0.70129	0.000729832	0.0807746
DAZAP1	36.0055	24.0585	-0.581675	0.00955	0.427567	-0.583278	0.000842422	0.0880992	-0.538528	0.00103315	0.0918602
MC1R	3.13206	1.71335	-0.870288	0.00955	0.427567	-0.875282	0.0032359	0.179925	-0.708323	0.00387898	0.16378
SHROOM1	12.6872	7.96785	-0.671109	0.00965	0.427567	-0.689837	0.0056066	0.230344	-0.56254	0.0124447	0.235237
CHORDC1	19.0031	10.5534	-0.848533	0.0097	0.427567	-0.855965	0.00172202	0.131734	-0.686454	0.00517791	0.183547
SAMD9	0.298817	0.647321	1.11522	0.0097	0.427567	1.09106	0.00600001	0.239903	0.824378	0.00207445	0.126789
PKIA	32.593	50.0108	0.617677	0.0099	0.428521	0.647105	0.00268462	0.168174	0.579041	0.00181219	0.119519
ROBO3	6.86913	4.18087	-0.716324	0.0099	0.428521	-0.679393	0.00424868	0.202116	-0.580219	0.00701613	0.1976
TMEM38A	6.08929	10.0384	0.72118	0.0099	0.428521	0.625648	0.023975	0.339222	0.513845	0.0246475	0.283211
ASPHD1	155.714	104.895	-0.569954	0.01	0.429332	-0.524973	0.0131145	0.297688	-0.464507	0.0188805	0.263876
HAPLN1	1.0906	1.88855	0.792157	0.01	0.429332	0.786755	0.0186923	0.320778	0.615749	0.0131967	0.241252
NES	17.1914	11.5851	-0.569417	0.01005	0.429332	-0.587121	0.00884476	0.271386	-0.501687	0.015675	0.253712
PDK4	22.4375	13.694	-0.712366	0.01005	0.429332	-0.722805	0.0206708	0.328956	-0.533525	0.0418596	0.333752
TRIM16	6.61238	4.02414	-0.716487	0.0101	0.429332	-0.672812	0.00209989	0.145202	-0.588643	0.00286216	0.142424
UPP1	11.013	6.668	-0.723883	0.01015	0.429332	-0.616971	0.00803118	0.263541	-0.537304	0.011583	0.230127
ZGLP1	4.3778	2.09609	-1.06251	0.01015	0.429332	-1.01352	0.00285026	0.172569	-0.761673	0.0046641	0.175225
PRR18	22.3973	14.3414	-0.643139	0.0102	0.430358	-0.705581	0.024422	0.340656	-0.52159	0.0497952	0.35145
LNX1	7.42923	11.743	0.660517	0.01025	0.431378	0.634251	0.0342528	0.366387	0.506595	0.0372811	0.319385
SPSB1	5.7305	3.17718	-0.850915	0.01035	0.433403	-0.876744	0.00926717	0.275371	-0.634311	0.0198278	0.265611
LGI2	1.10137	1.99494	0.857042	0.0106	0.437296	0.845965	0.00753667	0.258981	0.672673	0.00593047	0.189869
MAP3K11	23.9201	15.5082	-0.625186	0.0106	0.437296	-0.641143	0.00923218	0.275371	-0.526868	0.01936	0.265611
EEF1D	208.559	128.784	-0.695504	0.0107	0.438175	-0.661506	0.00984968	0.278384	-0.548385	0.0175727	0.258734
FGF12	14.4339	22.7859	0.658685	0.0107	0.438175	0.808169	0.0196683	0.323673	0.602567	0.0219599	0.274413
COL24A1	0.905327	0.456982	-0.9863	0.0108	0.440113	-1.04058	0.0216765	0.332067	-0.64764	0.0317955	0.305985
ZFAND2A	88.937	59.3417	-0.583737	0.01095	0.443932	-0.640376	0.00207732	0.145202	-0.565756	0.00462606	0.174436
FBXW4	99.1294	64.8039	-0.613233	0.011	0.443932	-0.63244	0.0201259	0.326014	-0.512673	0.0321966	0.307905
CXorf36	5.07066	3.08464	-0.717073	0.0111	0.444616	-0.74541	0.0256491	0.344938	-0.536957	0.0472612	0.346904
PLEKHH1	41.3245	23.1687	-0.834822	0.0111	0.444616	-0.858051	0.0134192	0.297688	-0.594151	0.0325382	0.308721
SRPK3	2.64267	1.20106	-1.13768	0.01115	0.444616	-1.18619	0.000357539	0.0526081	-0.902634	0.000719262	0.0804748
ZNF358	107.456	70.0026	-0.61826	0.01115	0.444616	-0.624528	0.0011441	0.10724	-0.567665	0.00138507	0.106614
SEMA3B	73.3831	43.0786	-0.768476	0.01125	0.447536	-0.802207	0.0235565	0.33779	-0.559533	0.0469229	0.346215
EFHB	0.514768	1.04946	1.02765	0.0114	0.450287	0.950955	0.0294369	0.356263	0.657069	0.0195224	0.265611
TSSC4	33.219	21.734	-0.612052	0.01145	0.451038	-0.590294	0.00375686	0.190921	-0.527322	0.00611891	0.190219
CXCR4	8.8411	5.33471	-0.728816	0.0115	0.451038	-0.757154	0.00225765	0.152794	-0.644031	0.00186428	0.120795
KIAA2022	1.31547	2.12786	0.693832	0.0115	0.451038	0.697584	0.0179265	0.317262	0.562717	0.0186008	0.262949
ERBB4	4.12818	6.20667	0.588316	0.01165	0.453725	0.581834	0.0131859	0.297688	0.509442	0.010907	0.227042
STAT2	17.3529	11.2952	-0.619471	0.0117	0.454273	-0.663389	0.000318149	0.0485044	-0.589899	0.00042945	0.0633729
PTRF	34.5536	20.9805	-0.719786	0.01175	0.454273	-0.752033	0.0139485	0.297688	-0.554842	0.0327545	0.309671
TMEM35	24.08	37.8483	0.652392	0.01175	0.454273	0.641072	0.042998	0.386507	0.497781	0.0476064	0.347364
C1QL2	20.79	13.5891	-0.613438	0.0118	0.454273	-0.616632	0.00759688	0.258981	-0.538782	0.0107673	0.226888
SAP25	10.0971	5.07957	-0.991158	0.012	0.460713	-0.952562	0.00695891	0.250124	-0.696884	0.0113957	0.229337
CEBPB	13.4732	8.42465	-0.677402	0.01205	0.460713	-0.671649	0.00389318	0.194721	-0.58697	0.0056258	0.187909
MT1E	468.064	301.769	-0.633262	0.01205	0.460713	-0.665438	0.0170028	0.314518	-0.540692	0.0264679	0.289803
CRTC3	11.4822	7.49039	-0.616285	0.0122	0.463061	-0.637019	0.00338108	0.182846	-0.543565	0.00656027	0.193268
GLTP	65.5859	37.6183	-0.801953	0.0122	0.463061	-0.840594	0.00771995	0.259454	-0.60152	0.0235252	0.280535
ABCA6	0.945487	0.366089	-1.36886	0.01225	0.463061	-1.39693	0.00530962	0.222926	-0.76322	0.0125858	0.236417
FAM193B	15.7571	10.286	-0.615314	0.01245	0.468501	-0.533367	0.00951976	0.275371	-0.475074	0.013437	0.241538
CRTC2	14.1717	9.27865	-0.611029	0.01265	0.470596	-0.587223	0.00234158	0.155949	-0.533572	0.00266718	0.140975
GALNTL6	0.549328	1.32328	1.26838	0.0127	0.470596	0.976064	0.0411928	0.381669	0.612169	0.0363761	0.316532
ATXN7L2	5.34681	3.18051	-0.749422	0.01275	0.470596	-0.767823	0.000204807	0.0370232	-0.701386	7.52347e-05	0.026109
C10orf90	4.60107	2.57137	-0.839429	0.01275	0.470596	-0.850924	0.00828288	0.268748	-0.632189	0.0165023	0.257385
SYT17	7.86581	12.8924	0.712856	0.01275	0.470596	0.695504	0.0183937	0.319979	0.556667	0.0197228	0.265611
GCC2	6.99199	10.5055	0.587363	0.01285	0.470596	0.58051	0.00124668	0.11353	0.548427	0.000260171	0.0488716
PLEKHO1	62.5556	43.017	-0.540234	0.01285	0.470596	-0.534494	0.013618	0.297688	-0.471912	0.0214371	0.272614
KLF2	11.624	6.93484	-0.745169	0.0129	0.470596	-0.736864	0.0264377	0.348481	-0.546138	0.0434312	0.338119
MMP17	33.1887	22.1779	-0.581567	0.0129	0.470596	-0.562004	0.0174905	0.314518	-0.482952	0.0296675	0.29983
FNDC1	0.497157	0.205072	-1.27757	0.013	0.471158	-1.21269	0.0408489	0.381079	0.75088	0.0141142	0.244491
TAGLN	98.4354	45.4522	-1.11483	0.013	0.471158	-1.15967	0.00371306	0.190135	-0.728693	0.0131315	0.240705
AGER	4.80243	2.40365	-0.998536	0.0131	0.473755	-0.948081	0.000520233	0.0665837	-0.799876	0.000405114	0.0614423
LRRN3	7.18775	11.5646	0.686107	0.01335	0.478652	0.676198	0.00692899	0.250124	0.582344	0.00603399	0.190071
SKAP2	6.77353	10.2386	0.596042	0.01335	0.478652	0.591356	0.033728	0.365651	0.495805	0.0316378	0.305847
FOXP1	7.66802	4.95283	-0.6306	0.01355	0.481148	-0.644664	0.00339567	0.182846	-0.558165	0.0068708	0.196611
BST2	63.0446	39.2467	-0.6838	0.0136	0.481148	-0.652684	0.0214767	0.331085	-0.522751	0.0353502	0.314941
PRX	3.92094	2.20051	-0.833361	0.0136	0.481148	-0.832904	0.0202804	0.326284	-0.587515	0.0364646	0.316797
MTA2	24.0989	16.446	-0.55123	0.01365	0.481148	-0.574591	0.00139726	0.119931	-0.520991	0.00144347	0.107865
SLC11A1	1.75343	0.655018	-1.42058	0.01365	0.481148	-1.49901	0.00031239	0.0485044	-0.98773	0.000843433	0.0846534
TUBA1C	14.2702	8.84	-0.690885	0.0137	0.481894	-0.840312	0.00388852	0.194721	-0.669087	0.00738979	0.201086
IGSF3	0.951054	1.69406	0.832888	0.0139	0.482155	0.817418	0.0105832	0.280755	0.647718	0.00851678	0.211885
CPOX	16.3646	10.6725	-0.61668	0.014	0.482155	-0.649837	0.00939754	0.275371	-0.51896	0.0208145	0.269139
KCNA6	4.14924	6.28336	0.59869	0.014	0.482155	0.575147	0.0199937	0.326014	0.497179	0.0190521	0.264422
CACNG2	5.01076	7.57935	0.597044	0.01405	0.482155	0.785991	0.0143025	0.298653	0.639369	0.00694262	0.196611
ZNF787	16.9874	11.2418	-0.595591	0.01405	0.482155	-0.576001	0.000867468	0.0899749	-0.537026	0.000537366	0.0691985
ARL4C	10.2263	15.1222	0.564389	0.01415	0.482155	0.566881	0.0257478	0.344938	0.474072	0.029951	0.300317
CDK18	85.1096	47.9776	-0.826961	0.0142	0.482155	-0.868651	0.0131315	0.297688	-0.591302	0.0345325	0.313966
PTPRCAP	5.88707	3.07573	-0.936623	0.0142	0.482155	-0.862388	0.00518214	0.221112	-0.687014	0.00594414	0.189869
SLC6A8	80.5925	53.0056	-0.6045	0.0142	0.482155	-0.594682	0.00319968	0.179925	-0.537245	0.00362849	0.159428
IER2	34.5347	22.0032	-0.650329	0.0143	0.482155	-0.645845	0.00843673	0.269074	-0.549867	0.0147026	0.246991
PLEKHG1	3.46071	2.11671	-0.709246	0.0143	0.482155	-0.761746	0.00288386	0.17295	-0.618813	0.0056824	0.188569
C11orf96	30.6681	15.8463	-0.952597	0.01435	0.482155	-0.950876	0.0272648	0.349907	-0.591462	0.0485894	0.34887
MYRIP	12.8252	26.5578	1.05016	0.0144	0.482155	1.04677	0.00434747	0.204509	0.774964	0.00336922	0.153984
GNG2	60.3574	98.1379	0.70128	0.01445	0.482602	0.681069	0.046031	0.391024	0.515327	0.0478435	0.347491
CCNL1	11.438	7.32895	-0.64216	0.0145	0.482602	-0.653109	0.000933374	0.0937374	-0.590913	0.00119326	0.0997228
PLEKHM1	7.48323	4.97313	-0.589507	0.01455	0.483303	-0.570762	5.17097e-05	0.0143464	-0.556399	1.93715e-07	0.000661052
LRRFIP2	22.3429	14.9931	-0.575516	0.0146	0.484002	-0.542037	0.000623558	0.0750229	-0.506448	0.000234532	0.0466218
TMEFF2	34.2606	49.8005	0.53961	0.01485	0.487453	0.507118	0.0298479	0.356628	0.445537	0.0293274	0.299043
CHCHD10	138.4	90.8508	-0.607269	0.015	0.491124	-0.619303	0.0135262	0.297688	-0.516281	0.0253006	0.286047
VWCE	1.6219	0.794437	-1.02968	0.01505	0.491124	-1.01221	0.00190379	0.140388	-0.772166	0.00308705	0.146407
EMID1	34.5758	22.6434	-0.610674	0.0151	0.491795	-0.58206	0.0298316	0.356628	-0.477112	0.0447464	0.34113
BCAM	18.0207	11.5261	-0.644744	0.0152	0.494089	-0.646602	0.00680206	0.249488	-0.547624	0.010978	0.227042
SERTAD1	22.453	11.5712	-0.956364	0.0153	0.496374	-0.963821	0.0137601	0.297688	-0.652892	0.0252657	0.285967
SCN3A	2.8678	4.37831	0.610432	0.0154	0.497111	0.592799	0.0167	0.314	0.511816	0.0154036	0.252514
SOX18	5.75745	3.4285	-0.747852	0.0154	0.497111	-0.759	0.00930171	0.275371	-0.625322	0.00817125	0.207576
TMC6	17.2043	10.0042	-0.782161	0.01555	0.497111	-0.831855	0.0147023	0.302509	-0.584248	0.0351359	0.31487
TRAK2	44.6171	24.9532	-0.83837	0.0156	0.497111	-0.875268	0.00992326	0.278384	-0.611564	0.0248585	0.284186
AMOTL1	2.95502	4.47069	0.597329	0.01565	0.497111	0.586012	0.0192397	0.322516	0.505445	0.0164546	0.257332
MAPK8	4.71093	8.70793	0.886319	0.01565	0.497111	0.847292	0.0107727	0.28278	0.663722	0.00827183	0.209122
HHEX	4.78665	2.39468	-0.999184	0.0157	0.497753	-1.01083	0.00145887	0.12231	-0.792028	0.00197931	0.12625
OSGIN1	4.54712	2.58973	-0.812154	0.0158	0.498088	-0.774696	0.00850619	0.269074	-0.635262	0.00890387	0.215098
PILRB	30.8247	17.7688	-0.794737	0.0158	0.498088	-0.775409	0.00327359	0.179925	-0.643462	0.00645361	0.19109
SPSB3	35.8221	24.869	-0.526499	0.0159	0.498419	-0.509414	0.00268209	0.168174	-0.474716	0.00203468	0.126503
ARAP3	2.25424	1.3833	-0.704526	0.0161	0.502485	-0.685507	0.00409622	0.199576	-0.60477	0.00230364	0.132567
ATP10B	2.33243	1.42563	-0.71024	0.01615	0.502485	-0.750072	0.0171935	0.314518	-0.547854	0.0358333	0.315414
GSDMB	7.00383	3.35756	-1.06073	0.01615	0.502485	-0.886596	0.0118019	0.294028	-0.64873	0.0186787	0.263329
SGK2	5.94683	3.18878	-0.899117	0.01625	0.504656	-1.04234	0.00958923	0.275371	-0.667042	0.0222161	0.274859
FAM65B	6.02413	9.06304	0.589242	0.0163	0.504946	0.614921	0.0276034	0.35211	0.499824	0.0314055	0.305217
FBRS	24.6775	16.9603	-0.541036	0.01645	0.507097	-0.54611	0.000516046	0.0665837	-0.511502	0.000173433	0.0402614
FAM13B	8.46152	12.5681	0.570775	0.0166	0.50984	0.569752	0.0119099	0.294657	0.508164	0.00964987	0.219779
MRPL41	330.533	224.576	-0.557588	0.0166	0.50984	-0.565363	0.0215289	0.331419	-0.476318	0.0338434	0.312664
MOB3B	6.99641	4.21957	-0.729521	0.01665	0.510437	-0.771336	0.0172957	0.314518	-0.539412	0.0440984	0.340337
NRXN3	11.7362	18.0354	0.619864	0.01675	0.511625	0.635694	0.0233288	0.337741	0.517076	0.0268658	0.290466
PPDPF	337.401	235.468	-0.518937	0.0168	0.511872	-0.525719	0.0193087	0.322516	-0.447617	0.0316267	0.305847
SELO	13.8474	9.03811	-0.615516	0.01685	0.511872	-0.62453	0.00477569	0.215059	-0.545523	0.00783122	0.204782
MYCBP2	6.5275	9.54909	0.548833	0.01695	0.5127	0.552712	0.041946	0.382485	0.460909	0.0423003	0.335268
SCN5A	0.267264	0.555601	1.05578	0.017	0.5127	1.04112	0.047733	0.395555	0.607833	0.0426719	0.336543
ZNF33B	2.91315	4.44654	0.610103	0.01705	0.513282	0.5978	0.00908381	0.275371	0.534933	0.0063312	0.190219
JAKMIP3	4.73144	3.13301	-0.594729	0.01725	0.513749	-0.637143	0.00798684	0.263541	-0.530476	0.0143742	0.245913
MET	1.8302	0.769882	-1.24929	0.01725	0.513749	-1.21174	0.0142859	0.298653	0.642997	0.0253518	0.286151
SF3A2	26.1481	17.8505	-0.550741	0.01725	0.513749	-0.554502	0.00471209	0.212953	-0.495445	0.00671496	0.196132
PNMAL1	44.6106	67.03	0.587419	0.01735	0.515807	0.601108	0.035283	0.368667	0.491699	0.0358487	0.315414
CDK5RAP3	60.9547	42.2381	-0.52919	0.01745	0.516742	-0.502629	0.0128387	0.297688	-0.449834	0.0171108	0.258042
MXD1	4.44456	2.78176	-0.676041	0.0176	0.516742	-0.681506	0.0013257	0.117311	-0.60459	0.00193748	0.123969
FTCD	4.41114	1.88619	-1.22567	0.01765	0.516742	-1.15186	0.0142013	0.297688	-0.673304	0.0267035	0.290159
C6orf57	14.9401	24.8417	0.733578	0.01775	0.516742	0.60287	0.0217035	0.332067	0.523382	0.0134274	0.241538
PTPRO	3.7277	6.29201	0.755237	0.01775	0.516742	0.810624	0.0284646	0.353714	0.584212	0.0313799	0.305217
HSPB1	1303.39	163.966	-2.9908	0.01795	0.516742	-3.03513	4.75531e-13	1.20347e-09	-0.611325	0.0179619	0.260344
ITPRIP	1.7123	0.998386	-0.778264	0.01795	0.516742	-0.785508	0.0102508	0.278384	-0.632019	0.0108485	0.226888
ACAP3	58.7751	40.8014	-0.526588	0.018	0.516742	-0.492425	0.00396455	0.196735	-0.462905	0.00272003	0.140975
NNT	12.9336	18.87	0.544975	0.018	0.516742	0.541855	0.00836358	0.269074	0.489094	0.00509493	0.182057
USP2	13.1021	8.53881	-0.617686	0.018	0.516742	-0.584819	0.00645119	0.244411	-0.51245	0.011278	0.228838
NKX2-2	9.72557	6.02621	-0.690531	0.0181	0.518722	-0.711822	0.0192239	0.322516	-0.524174	0.0406769	0.329824
GUCY1A3	5.70168	8.37211	0.554205	0.0182	0.519804	0.560546	0.0377225	0.375437	0.469207	0.0379904	0.322226
TECPR1	4.6581	7.05639	0.59919	0.01835	0.52005	0.569026	0.019555	0.323476	0.491552	0.0186502	0.263172
KCND3	1.01598	2.15933	1.08771	0.0185	0.52005	0.991883	0.0456556	0.390883	0.612119	0.0381274	0.323121
TNFAIP2	5.60124	3.54586	-0.659609	0.01865	0.52005	-0.651275	0.00881767	0.271386	-0.556499	0.0137946	0.242448
DCXR	147.995	101.387	-0.545677	0.01875	0.52005	-0.548333	0.0141784	0.297688	-0.480541	0.0206064	0.268794
SCN9A	0.673022	1.08977	0.695294	0.01875	0.52005	0.666715	0.00505049	0.221015	0.600693	0.00133544	0.104312
ATAD3C	1.97274	1.1372	-0.794715	0.0188	0.52005	-0.777952	0.0153582	0.30719	-0.605217	0.0186871	0.263329
TJAP1	21.7329	13.5731	-0.679131	0.0188	0.52005	-0.637126	0.0249689	0.342315	-0.500765	0.0450675	0.342396
SEMA4D	59.5004	36.4285	-0.707831	0.01895	0.520478	-0.718911	0.0205578	0.328458	-0.529985	0.0432876	0.338024
APBA1	21.9063	31.8296	0.53902	0.019	0.520478	0.543202	0.036907	0.372722	0.454368	0.0387969	0.324629
ARHGAP6	2.78504	4.79081	0.78257	0.0191	0.520478	0.804351	0.0485643	0.398314	0.562077	0.0456149	0.344201
EPB41L4A	17.5098	12.2601	-0.514196	0.01915	0.520478	-0.522797	0.0171181	0.314518	-0.44541	0.0255988	0.287036
MMD	65.0133	93.718	0.527591	0.01915	0.520478	0.525685	0.0355041	0.368667	0.445606	0.036087	0.31542
PCDH10	9.48899	14.0973	0.571087	0.0193	0.520478	0.558299	0.0127549	0.297688	0.503243	0.00837115	0.209791
CREB5	5.17094	3.32458	-0.637253	0.01935	0.520478	-0.646921	0.0249548	0.342315	-0.500466	0.0463525	0.345505
PI16	9.64482	5.88766	-0.712061	0.01935	0.520478	-0.795781	0.00600989	0.239903	-0.60249	0.0155148	0.252516
SLC16A1	16.4255	10.7876	-0.60657	0.01945	0.520478	-0.644525	0.0163793	0.313591	-0.500207	0.0351577	0.31487
C2orf80	23.2792	35.3643	0.603253	0.01955	0.520478	0.606896	0.041324	0.381968	0.477445	0.0492186	0.350171
SPR	14.6357	8.45688	-0.791292	0.01955	0.520478	-0.812	0.00244989	0.160626	-0.671663	0.00444393	0.172329
BAIAP2L2	4.67041	2.80626	-0.734902	0.01965	0.520478	-0.66271	0.00997018	0.278384	-0.565268	0.0104664	0.225899
OAS1	1.73203	3.40519	0.975267	0.0197	0.520478	0.917649	0.00218631	0.149822	0.784051	0.000291331	0.0527877
TRUB1	6.69098	10.2152	0.610434	0.0197	0.520478	1.03492	0.0134475	0.297688	0.707052	0.0124296	0.235237
FAM195A	39.9202	25.8397	-0.627534	0.01975	0.520478	-0.551368	0.0197596	0.324512	-0.476378	0.0276144	0.293259
LENG8	38.696	25.8902	-0.579778	0.01975	0.520478	-0.494152	0.0189339	0.321404	-0.437648	0.024978	0.28443
LINGO2	0.598345	1.44275	1.26977	0.0198	0.520974	1.00032	0.0251747	0.343647	0.663017	0.0201351	0.265973
C9orf142	71.1252	47.7832	-0.573857	0.01995	0.522125	-0.571076	0.0105057	0.279982	-0.491519	0.0186216	0.262949
NRSN1	33.8419	49.5876	0.551166	0.01995	0.522125	0.562911	0.0224684	0.335044	0.47335	0.024668	0.283211
ST8SIA4	0.936511	1.59006	0.763714	0.0201	0.522125	0.788477	0.00311488	0.178352	0.6979	0.000584243	0.071631
MSC	5.91236	2.53273	-1.22304	0.02015	0.522125	-1.21689	0.00578965	0.232579	-0.761136	0.0113201	0.229032
TRPV2	2.02712	3.37585	0.735816	0.02015	0.522125	0.627308	0.0279282	0.353714	0.524951	0.0186136	0.262949
SLAIN1	102.497	59.6487	-0.781015	0.02025	0.522125	-0.797005	0.00841837	0.269074	-0.586681	0.0230356	0.278289
ABTB1	37.8656	25.6761	-0.560462	0.02035	0.522444	-0.548218	0.00446187	0.207421	-0.495605	0.00746363	0.201086
NDRG1	248.235	145.733	-0.768385	0.02045	0.522444	-0.770828	0.0111142	0.287019	-0.589075	0.0222761	0.274859
PHLDA3	54.2525	36.1211	-0.586846	0.02045	0.522444	-0.57766	0.00751155	0.258981	-0.49898	0.0150783	0.249779
SNCA	87.1592	133.95	0.619973	0.02045	0.522444	0.613213	0.0331281	0.365651	0.503378	0.0320419	0.306606
HES6	44.9743	30.8097	-0.545715	0.0205	0.522922	-0.556883	0.0328791	0.365651	-0.457093	0.048573	0.34887
EMP3	20.6982	12.8606	-0.686549	0.02095	0.527621	-0.656228	0.0186879	0.320778	-0.543205	0.0217135	0.273422
MYL3	7.13888	3.92867	-0.861658	0.021	0.527621	-0.718844	0.026571	0.349869	-0.552918	0.0312472	0.305096
C10orf54	16.8164	10.3569	-0.699272	0.02115	0.528671	-0.703306	0.01028	0.27855	-0.573406	0.0182568	0.261293
WDR47	19.2536	28.4193	0.561739	0.02115	0.528671	0.558978	0.0383234	0.375998	0.468925	0.0376441	0.320884
NETO2	4.94277	7.68167	0.636101	0.0212	0.528671	0.650066	0.044589	0.389209	0.498656	0.0496258	0.351122
CEACAM19	3.18021	1.66709	-0.931793	0.02135	0.530827	-0.83713	0.0084523	0.269074	-0.65883	0.0101754	0.224022
SHC2	42.4489	29.9461	-0.503359	0.02135	0.530827	-0.487441	0.018948	0.321404	-0.436042	0.0260386	0.288769
PNOC	2.88366	5.12724	0.830284	0.0215	0.53297	0.864253	0.0418237	0.382121	0.594063	0.034167	0.312859
P2RY1	0.678907	1.70008	1.32432	0.0216	0.533522	1.31278	0.0132491	0.297688	0.759653	0.0110571	0.227302
CNTN2	68.1179	39.8542	-0.773302	0.02175	0.53441	-0.805365	0.020745	0.328956	-0.554016	0.0471543	0.346904
ELOVL7	7.2827	4.56319	-0.674432	0.02195	0.536955	-0.700809	0.0116183	0.291703	-0.545213	0.0234673	0.280466
WASH7P	9.84909	6.29437	-0.645929	0.02195	0.536955	-0.68992	0.00623401	0.242879	-0.584046	0.0102147	0.224027
GLCE	4.31738	6.6232	0.617373	0.02215	0.539124	0.555066	0.0460133	0.391024	0.473554	0.0394174	0.326348
HSF4	8.39889	5.28247	-0.668986	0.02245	0.541686	-0.696006	0.00226391	0.152794	-0.605251	0.00400661	0.164567
IL1RL1	3.19657	0.208553	-3.93804	0.02245	0.541686	-3.8999	0.00063438	0.0750229	-0.574993	0.00366275	0.159903
TRAF2	10.0747	6.57896	-0.614804	0.02245	0.541686	-0.610399	0.00302497	0.175631	-0.545363	0.00357284	0.158
CASP7	7.17844	4.37295	-0.715065	0.0225	0.541686	-0.694188	0.0136014	0.297688	-0.570339	0.0179646	0.260344
GADD45G	17.6768	11.1174	-0.669034	0.0226	0.543311	-0.725298	0.0155384	0.307703	-0.574799	0.024991	0.28443
C8orf34	1.98076	3.88516	0.971915	0.0228	0.545495	0.932332	0.0188135	0.321276	0.669242	0.0142842	0.245548
BCAT2	13.4223	8.2563	-0.701063	0.0229	0.545495	-0.643438	0.00551499	0.229561	-0.558347	0.00739649	0.201086
SLC27A1	25.3492	17.4831	-0.53598	0.0229	0.545495	-0.548045	0.0113894	0.290568	-0.483788	0.0158382	0.255345
MDM4	4.83566	3.28399	-0.558261	0.023	0.545495	-0.548024	0.00355969	0.185368	-0.492829	0.00339206	0.154677
SMTN	7.01914	4.44805	-0.658122	0.023	0.545495	-0.665483	0.0307202	0.359938	-0.510099	0.0492549	0.350171
ITGAM	0.759743	1.37711	0.858057	0.02315	0.546314	0.838406	0.0221064	0.332067	0.652224	0.0118359	0.231389
MAFF	10.3155	4.09849	-1.33166	0.02315	0.546314	-1.27994	0.00854811	0.269074	-0.732304	0.0166135	0.257502
PID1	17.3263	24.6951	0.511261	0.0232	0.546722	0.480829	0.0212311	0.330651	0.434956	0.0167831	0.25779
KCNA4	1.57436	2.63688	0.744064	0.0233	0.546765	0.976574	0.0124934	0.297688	0.699919	0.0101134	0.223861
DCX	1.38377	2.11551	0.612407	0.0235	0.549144	0.606875	0.00959685	0.275371	0.540006	0.00632868	0.190219
ZIC2	6.17937	3.84594	-0.684122	0.0237	0.552273	-0.70064	0.010816	0.28278	-0.563748	0.0177174	0.259323
C2orf82	24.3337	13.0754	-0.896106	0.0238	0.552702	-0.970444	0.00066095	0.0760333	-0.76092	0.00235232	0.134536
AOC3	1.56175	0.825204	-0.920344	0.0239	0.552702	-0.974024	0.0154323	0.307528	-0.626597	0.0301895	0.300703
MYH3	1.26147	0.75168	-0.746914	0.02395	0.552702	-0.742272	0.00771439	0.259454	-0.622798	0.00686735	0.196611
RAMP1	199.775	138.741	-0.525985	0.02395	0.552702	-0.573407	0.0163217	0.313407	-0.493346	0.0236445	0.280817
LEPREL2	4.9256	3.13808	-0.650418	0.02405	0.553108	-0.579826	0.0362141	0.370755	-0.474273	0.0460978	0.345296
MYLIP	8.61964	5.74511	-0.585293	0.0241	0.553108	-0.611896	0.00317966	0.179925	-0.542285	0.00438964	0.171485
SLC25A40	4.33666	6.92515	0.675261	0.02435	0.556174	0.653023	0.0196376	0.323673	0.548368	0.0165204	0.257385
NPDC1	161.872	112.51	-0.524802	0.0244	0.556174	-0.52341	0.00932855	0.275371	-0.469702	0.012612	0.236475
WDR17	2.72348	4.16086	0.611431	0.0244	0.556174	0.591018	0.0246437	0.341557	0.499496	0.0234116	0.280159
SEMA3A	0.796059	1.39483	0.809143	0.02455	0.557312	0.792804	0.0100307	0.278384	0.656143	0.00438748	0.171485
SGK3	8.12788	4.28355	-0.924072	0.02455	0.557312	-0.708812	0.00302572	0.175631	-0.582377	0.00645833	0.19109
GPR85	3.23293	4.95749	0.616769	0.0247	0.557686	0.53688	0.0195361	0.323476	0.479557	0.0133934	0.241538
SMARCD2	11.2875	7.57326	-0.575738	0.0247	0.557686	-0.565525	0.014762	0.302753	-0.48847	0.0204746	0.267824
PDGFA	21.5312	15.1728	-0.504942	0.02475	0.558061	-0.512357	0.00532034	0.222926	-0.460725	0.00676708	0.19661
MYH14	20.6752	14.0583	-0.556477	0.02525	0.56099	-0.564795	0.0313554	0.361358	-0.459991	0.0485366	0.34887
HSPB2	27.1207	16.9437	-0.678647	0.0253	0.56099	-0.65835	0.00784851	0.262045	-0.56187	0.0112882	0.228838
HMGCLL1	5.73338	9.0656	0.661018	0.02535	0.56099	0.64394	0.0209789	0.330203	0.530668	0.020483	0.267824
FAM98B	7.79129	11.9632	0.618671	0.0256	0.565026	0.496239	0.0337627	0.365651	0.453039	0.0211691	0.271392
CCDC130	17.8634	11.9318	-0.582196	0.02575	0.566839	-0.575562	0.00159726	0.125347	-0.529229	0.00127882	0.102682
SIRT6	12.4367	8.18348	-0.603819	0.02585	0.567545	-0.578387	0.00187892	0.140388	-0.532522	0.00131737	0.104312
MPST	29.9279	20.0803	-0.57571	0.02615	0.572627	-0.558623	0.0270806	0.349869	-0.469015	0.0392238	0.325879
ABCD4	11.4841	7.74648	-0.568025	0.02645	0.574203	-0.544014	0.0166154	0.313793	-0.467648	0.0249397	0.284321
HCN2	46.1214	32.2338	-0.516862	0.0266	0.574203	-0.526585	0.00559296	0.230344	-0.4683	0.00741213	0.201086
NPFF	4.94919	2.21502	-1.15987	0.02665	0.57454	-1.28808	0.000161739	0.032033	-0.962545	0.000376077	0.0597623
BRMS1	24.1594	16.2604	-0.57122	0.0268	0.574738	-0.584094	0.00206842	0.145202	-0.533695	0.00258418	0.139461
NKD1	2.53857	1.61508	-0.652416	0.0268	0.574738	-0.724919	0.0212438	0.330651	-0.54658	0.0292313	0.299043
STARD10	30.4748	20.8663	-0.546439	0.0268	0.574738	-0.569025	0.0136201	0.297688	-0.494211	0.0231587	0.27855
ACVR1B	10.0819	14.3793	0.512228	0.02685	0.574738	0.505817	0.028812	0.353714	0.442823	0.0283248	0.296093
GPR137C	4.07907	6.00474	0.557863	0.0269	0.574738	0.547895	0.0177495	0.315896	0.485056	0.0139962	0.24356
B3GALNT1	15.0577	21.932	0.54253	0.027	0.575263	0.55719	0.0236004	0.33779	0.478216	0.0245316	0.282659
ADAMTSL1	0.251029	0.564399	1.16886	0.0272	0.575263	1.1539	0.0392727	0.37734	0.628914	0.0384118	0.324055
VPS35	24.7558	34.6279	0.48417	0.0276	0.580692	0.475088	0.0350773	0.368667	0.42482	0.0298125	0.29983
RSPO1	0.353894	0.161674	-1.13023	0.0277	0.580692	-1.5013	1.59611e-05	0.00649205	-1.06727	0.000149421	0.0393984
RRAGB	12.3574	18.1561	0.555081	0.02795	0.584466	0.525799	0.0200211	0.326014	0.464664	0.0177687	0.259682
NOL4	7.25759	10.7744	0.570047	0.02805	0.585093	0.557228	0.0247772	0.341806	0.475541	0.0252281	0.285858
CPSF3L	37.4819	25.9139	-0.532464	0.02825	0.586337	-0.507658	0.00286387	0.172569	-0.472029	0.00255397	0.138839
PNPLA2	21.8593	15.6815	-0.479184	0.02855	0.587688	-0.495471	0.00395356	0.196735	-0.460575	0.00344162	0.156065
NASP	45.5014	31.096	-0.549184	0.02865	0.587688	-0.554047	0.0135033	0.297688	-0.476049	0.0219023	0.274413
REEP6	20.7462	14.0014	-0.567276	0.02865	0.587688	-0.532684	0.0152929	0.306683	-0.47408	0.0187101	0.263411
ENG	16.4006	11.0518	-0.569467	0.0287	0.587688	-0.574921	0.0243974	0.340656	-0.474219	0.0383534	0.323879
RAPGEF5	36.4913	21.9626	-0.732504	0.02875	0.587688	-0.775775	0.0134502	0.297688	-0.549479	0.0366884	0.31696
HNRNPU-AS1	14.0378	6.38115	-1.13743	0.0288	0.587688	-1.32356	4.47437e-05	0.0131671	-0.982365	0.000317301	0.0536921
IZUMO4	22.2373	14.4346	-0.623445	0.0288	0.587688	-0.748507	0.00934589	0.275371	-0.594268	0.0175956	0.258734
LAS1L	13.8802	9.3428	-0.571098	0.0288	0.587688	-0.49937	0.020729	0.328956	-0.437764	0.0245692	0.282774
EGFL7	74.6558	51.0241	-0.549076	0.02885	0.587688	-0.638002	0.013216	0.297688	-0.528487	0.0245014	0.282628
H2AFJ	6.43648	4.13004	-0.640118	0.0291	0.587688	-0.651243	0.0141189	0.297688	-0.52497	0.0261949	0.288769
MAF	5.12874	7.29332	0.507973	0.0291	0.587688	0.521969	0.0335656	0.365651	0.464943	0.0255458	0.287013
DLL1	4.65507	3.04264	-0.61348	0.02915	0.587688	-0.660489	0.00763393	0.258981	-0.565008	0.00961861	0.219681
SLC25A33	23.0908	16.0931	-0.520873	0.02915	0.587688	-0.540225	0.00675815	0.248767	-0.486572	0.00757504	0.203275
LDB3	16.4385	9.16823	-0.842364	0.0293	0.587688	-0.852572	0.0157142	0.307813	-0.576343	0.0397019	0.327284
S100B	982.753	622.992	-0.657616	0.0293	0.587688	-0.692212	0.02269	0.336687	-0.5127	0.0460817	0.345296
SLC25A41	4.61213	2.51958	-0.872248	0.0293	0.587688	-0.824389	0.00568208	0.230671	-0.668116	0.00613759	0.190219
KCNT2	0.75192	1.26279	0.747958	0.02945	0.587694	0.661971	0.0410455	0.381343	0.531355	0.0286255	0.296939
SOX11	0.976508	1.52729	0.645271	0.0296	0.587694	0.640414	0.0420568	0.382593	0.519066	0.0335981	0.312447
CD248	2.32439	1.27067	-0.871265	0.02975	0.587694	-0.859284	0.00294499	0.17414	-0.718026	0.00221489	0.130872
C1QTNF6	2.50624	1.4846	-0.755446	0.02985	0.587694	-0.647937	0.0183282	0.319979	-0.547706	0.0136245	0.241734
ARHGAP22	14.3725	10.0659	-0.513833	0.02995	0.587694	-0.525028	0.0294624	0.356263	-0.4352	0.0475074	0.347364
PCYOX1	10.398	14.6061	0.490267	0.0302	0.587694	0.471731	0.0176223	0.314518	0.441027	0.00985243	0.222314
RRAD	7.46019	3.92404	-0.926871	0.0302	0.587694	-0.949614	0.024471	0.340656	-0.613872	0.0382308	0.323461
SPP1	287.169	140.724	-1.02903	0.0302	0.587694	-1.06204	0.00852259	0.269074	-0.661757	0.0248323	0.284045
RBM33	5.57412	3.9847	-0.484273	0.03025	0.587694	-0.473821	0.0042237	0.201685	-0.44663	0.00269242	0.140975
ZYX	28.8212	20.0475	-0.523709	0.03025	0.587694	-0.52143	0.0108396	0.282814	-0.465479	0.0153337	0.252175
MAGEL2	1.66361	2.73375	0.716567	0.0303	0.587982	0.722828	0.0409252	0.381079	0.53859	0.039136	0.325879
ATP5D	228.295	155.856	-0.550684	0.03055	0.589977	-0.59953	0.0190996	0.322516	-0.496567	0.0331029	0.310505
LRRC37A	1.07246	0.511092	-1.06928	0.0306	0.589977	-1.07787	0.0131248	0.297688	-0.68411	0.021787	0.27401
ZNF581	8.96691	5.51956	-0.700059	0.03065	0.589977	-0.676305	0.00365928	0.188998	-0.601278	0.00176078	0.117433
PLCB2	2.7705	4.27384	0.625386	0.0308	0.591941	0.601044	0.039688	0.378774	0.496447	0.036633	0.316797
RAPGEF4	105.539	174.041	0.72165	0.0309	0.591941	0.740856	0.0390791	0.377167	0.544383	0.0387955	0.324629
C2CD2	6.9334	4.80993	-0.527547	0.03135	0.594547	-0.537722	0.00615744	0.241976	-0.476624	0.00684934	0.196611
ACSL4	13.5028	19.2841	0.514153	0.03155	0.595635	0.522625	0.0482404	0.397963	0.440217	0.0499897	0.351932
RBM6	45.4685	31.5717	-0.526237	0.03175	0.596848	-0.455603	0.0156226	0.307813	-0.415029	0.0169817	0.258042
GSTP1	214.851	155.299	-0.468289	0.0318	0.596848	-0.47556	0.0269422	0.349869	-0.419541	0.0351621	0.31487
OXCT1	29.2668	41.3174	0.497485	0.0319	0.596848	0.507395	0.0439758	0.388867	0.430981	0.044754	0.34113
OLIG1	179.189	120.665	-0.570484	0.03225	0.600706	-0.591912	0.0308574	0.360285	-0.471015	0.0490113	0.350171
RBPJ	21.8585	15.1439	-0.529458	0.03235	0.601228	-0.717488	0.00407096	0.199576	-0.589461	0.00979268	0.221553
NAP1L5	67.3665	101.269	0.588097	0.0324	0.601488	0.592364	0.0395264	0.378774	0.476524	0.043239	0.338024
RELT	4.97944	3.19867	-0.638513	0.03255	0.603602	-0.658552	0.0149613	0.304863	-0.548811	0.0211811	0.271392
SLC41A2	0.830847	1.47993	0.832874	0.03265	0.603959	0.795345	0.0189049	0.321404	0.629064	0.0107941	0.226888
SLC25A13	6.30702	4.03037	-0.646044	0.0327	0.603959	-0.671863	0.00984507	0.278384	-0.528259	0.0205544	0.268401
ASCC2	12.9016	8.87796	-0.539249	0.03275	0.603959	-0.511997	0.00754918	0.258981	-0.461981	0.00715496	0.199116
SYNJ2	25.661	16.6302	-0.62577	0.03285	0.604469	-0.669361	0.0156653	0.307813	-0.515444	0.0323968	0.308404
MMP16	0.59176	1.06763	0.851326	0.0329	0.604723	0.79219	0.0352751	0.368667	0.613814	0.0195516	0.265611
GRIP1	1.06749	1.76154	0.722621	0.0331	0.605164	0.695646	0.0361465	0.370662	0.548117	0.0271991	0.292157
AP1S2	27.6257	39.4149	0.512732	0.03315	0.605164	0.553448	0.0140688	0.297688	0.486581	0.013196	0.241252
GSK3B	6.09764	8.74156	0.51964	0.03315	0.605164	0.505958	0.033408	0.365651	0.442302	0.0316322	0.305847
ZDHHC22	12.0707	17.1823	0.509416	0.03315	0.605164	0.508596	0.00879893	0.271386	0.469823	0.00509286	0.182057
HIP1R	57.4828	40.2509	-0.514111	0.03325	0.605164	-0.511602	0.027386	0.350397	-0.440073	0.0357965	0.315414
NRXN1	25.6451	37.2136	0.537146	0.0333	0.605415	0.587904	0.0172873	0.314518	0.503027	0.0168336	0.258039
CDK2AP2	43.2807	30.2789	-0.515411	0.03415	0.61551	-0.505611	0.022046	0.332067	-0.440603	0.031811	0.305985
IER5	14.1063	8.99081	-0.649815	0.03435	0.616074	-0.676375	0.0201263	0.326014	-0.532388	0.0364935	0.316797
ASPDH	38.9505	25.8699	-0.590369	0.03445	0.616074	-0.648053	0.01208	0.295668	-0.540795	0.0211876	0.271392
PLOD1	22.9668	15.9518	-0.525832	0.03455	0.616074	-0.544041	0.00887892	0.271386	-0.48747	0.011883	0.231389
POPDC3	10.8287	6.77408	-0.67676	0.03485	0.616815	-0.686649	0.0145695	0.301486	-0.556249	0.0231181	0.278504
SCYL2	3.16914	4.66816	0.558761	0.03485	0.616815	0.829072	0.0238906	0.338914	0.626481	0.017809	0.2599
ANKRD50	2.35186	3.44963	0.552635	0.035	0.617508	0.557328	0.0219018	0.332067	0.486198	0.0189984	0.264422
DOT1L	3.7809	2.58463	-0.548774	0.03505	0.617738	-0.548794	0.00485742	0.217964	-0.498788	0.00479161	0.177732
MGC72080	13.7867	8.38941	-0.716631	0.0353	0.620181	-0.574821	0.0231123	0.337741	-0.485665	0.0219819	0.274413
NOP2	8.59294	5.78045	-0.57197	0.03565	0.623707	-0.549922	0.00413087	0.200276	-0.504962	0.00356984	0.158
DMXL2	5.94123	8.42783	0.504399	0.0357	0.623731	0.522202	0.037381	0.375096	0.442783	0.0409152	0.330136
CCDC57	4.62092	2.97034	-0.637551	0.03575	0.623731	-0.592165	0.00964493	0.275846	-0.517789	0.0117475	0.23128
CEP19	4.17347	6.18444	0.567398	0.03585	0.623731	0.546996	0.0291462	0.355657	0.474153	0.0215183	0.272614
ANKS1A	7.64577	5.45916	-0.485983	0.0359	0.623731	-0.467685	0.0184627	0.319979	-0.426118	0.0194048	0.265611
CD36	0.514523	1.14715	1.15675	0.0359	0.623731	1.08323	0.0287396	0.353714	0.674722	0.0224803	0.275619
ANKRD24	10.0934	6.91482	-0.545646	0.03595	0.623731	-0.522427	0.0259391	0.344984	-0.445367	0.0397057	0.327284
PANX1	2.39479	3.87191	0.693147	0.0366	0.629552	0.739189	0.00921872	0.275371	0.627225	0.0041427	0.166937
PTAFR	0.511711	0.943625	0.882884	0.0366	0.629552	0.833147	0.0466769	0.393256	0.600175	0.0303285	0.301045
STYXL1	14.1615	9.73355	-0.54094	0.0367	0.629552	-0.545217	0.00640437	0.243366	-0.48719	0.0081093	0.206873
EHD1	17.3626	12.5622	-0.466889	0.0373	0.635927	-0.479765	0.0035128	0.183682	-0.434269	0.00255641	0.138839
TTR	153.678	34.0416	-2.17454	0.0374	0.636982	-2.32768	0.0210063	0.330203	-0.474963	0.0402552	0.329163
SAMD4A	19.1326	12.1757	-0.652028	0.03785	0.640727	-0.699235	0.0202343	0.326284	-0.513911	0.0441291	0.340401
TFAP2E	4.67785	2.96435	-0.658128	0.03815	0.642551	-0.649148	0.0238564	0.338809	-0.53667	0.0250783	0.284949
TMEM79	3.84731	2.36221	-0.703715	0.03825	0.642939	-0.666762	0.0103225	0.279048	-0.564888	0.00798657	0.205904
APC	29.1973	42.2302	0.53244	0.0383	0.643132	0.537912	0.0310174	0.360285	0.459722	0.0278702	0.29491
CSGALNACT1	13.2915	18.7036	0.492814	0.0384	0.64371	0.500193	0.0218111	0.332067	0.451002	0.0138819	0.242448
GRIA4	11.4795	16.5209	0.525232	0.0388	0.645234	0.362968	0.0473787	0.394168	0.356301	0.0219345	0.274413
FXYD5	13.1325	8.42641	-0.640153	0.03905	0.646628	-0.689239	0.0209292	0.330203	-0.545269	0.0270833	0.291705
MAPKAPK2	19.3111	13.9398	-0.470224	0.03915	0.647642	-0.476226	0.0375976	0.375437	-0.410945	0.04788	0.347516
DUSP10	5.00057	2.98628	-0.743743	0.03965	0.652682	-0.656039	0.0129064	0.297688	-0.549792	0.0136892	0.242448
C1orf226	1.74681	0.999283	-0.805758	0.0399	0.655506	-0.852455	0.00636366	0.242879	-0.671156	0.00749078	0.201278
PCBP4	90.1265	61.0895	-0.561027	0.0399	0.655506	-0.565031	0.0141317	0.297688	-0.478018	0.0241186	0.281866
KCNMB4	37.7058	26.3684	-0.515977	0.04025	0.658021	-0.441103	0.0169499	0.314518	-0.403101	0.019917	0.265611
POLD4	39.9909	27.5178	-0.539306	0.04035	0.658367	-0.520191	0.00952595	0.275371	-0.463612	0.0129358	0.238828
QTRT1	42.9031	30.8782	-0.47449	0.04035	0.658367	-0.505622	0.0201546	0.326014	-0.4411	0.0314858	0.305217
NME3	79.9243	58.6272	-0.447064	0.0405	0.659526	-0.452189	0.0251727	0.343647	-0.40109	0.0334221	0.312014
TMEM219	214.988	153.176	-0.489065	0.04075	0.660379	-0.505252	0.0268117	0.349869	-0.437495	0.0359334	0.315414
VPS37B	24.8221	18.0972	-0.455859	0.04075	0.660379	-0.463738	0.00562991	0.230553	-0.431575	0.00480205	0.177798
FBLN1	17.2177	11.9514	-0.526708	0.04125	0.665899	-0.517905	0.0279656	0.353714	-0.447313	0.0347908	0.314487
TMEM165	36.0519	25.3329	-0.509061	0.04125	0.665899	-0.589765	0.0105569	0.280646	-0.486027	0.0222058	0.274859
SLC12A9	10.9132	7.75097	-0.49362	0.04135	0.666713	-0.486262	0.0283649	0.353714	-0.412741	0.0427192	0.336543
PRR5	18.5291	12.6716	-0.548186	0.04145	0.666713	-0.560255	0.0152273	0.306338	-0.488371	0.021563	0.2727
SLC16A14	3.58133	5.11333	0.513765	0.0415	0.666713	0.494429	0.0245917	0.341473	0.443945	0.0176397	0.258908
KRAS	9.08026	12.5391	0.465633	0.04165	0.667839	0.465477	0.0419542	0.382485	0.408709	0.0411025	0.330653
ARMCX2	13.4314	18.9655	0.497769	0.0417	0.668	0.484032	0.0187083	0.320778	0.443849	0.0136806	0.242448
FAM43A	3.78206	2.4039	-0.653792	0.0418	0.66832	-0.669875	0.0199765	0.326014	-0.546296	0.0226929	0.276569
ROBO1	5.92532	8.19412	0.467695	0.0423	0.672414	0.465873	0.0126173	0.297688	0.438245	0.00566986	0.188458
SSH3	6.97677	4.82773	-0.531215	0.0424	0.672414	-0.554904	0.0213837	0.331085	-0.461675	0.0318366	0.305985
FAM69C	22.5885	16.2989	-0.470817	0.04245	0.672414	-0.464058	0.0243947	0.340656	-0.41729	0.0284992	0.296656
PTDSS2	23.6038	16.9825	-0.474968	0.0426	0.672414	-0.515377	0.0105098	0.279982	-0.457096	0.0163493	0.257175
SLC25A1	41.0363	29.2316	-0.489372	0.04275	0.672568	-0.481697	0.0258668	0.344938	-0.419437	0.0365392	0.316797
MIR22HG	9.43053	5.4939	-0.779509	0.0429	0.673027	-0.709866	0.0169304	0.314518	-0.568294	0.0255359	0.287013
MICA	6.94321	4.11497	-0.754719	0.04305	0.673483	-0.663315	0.0183681	0.319979	-0.55416	0.0163914	0.257175
RHBDL3	6.20528	4.44264	-0.482077	0.04335	0.675016	-0.489098	0.0126832	0.297688	-0.446611	0.0108376	0.226888
H2AFX	40.1102	29.543	-0.441154	0.04365	0.67543	-0.466075	0.0192481	0.322516	-0.411557	0.0265684	0.290159
SDF2L1	24.2102	16.0191	-0.595826	0.04365	0.67543	-0.639149	0.0211595	0.33059	-0.517536	0.0326671	0.309371
CDKN2C	9.47667	5.91004	-0.681211	0.0437	0.67543	-0.624744	0.024345	0.340656	-0.512541	0.0255543	0.287013
MAGI3	3.07721	4.39059	0.512794	0.044	0.678185	0.509487	0.0112474	0.288692	0.468188	0.00621498	0.190219
C14orf37	1.65012	2.54386	0.624451	0.04425	0.680782	0.623875	0.0315316	0.361379	0.527136	0.0154981	0.252516
COL7A1	1.45039	0.952781	-0.60622	0.04455	0.681631	-0.637062	0.0150848	0.304925	-0.52912	0.0219686	0.274413
NDOR1	6.69026	4.70901	-0.506639	0.0446	0.681772	-0.502849	0.00699731	0.250124	-0.459532	0.00628873	0.190219
TLE3	6.50505	4.5248	-0.523707	0.045	0.685378	-0.534618	0.010159	0.278384	-0.478282	0.0126688	0.23698
STARD9	1.3705	0.944181	-0.537565	0.04535	0.69008	-0.535814	0.0244584	0.340656	-0.458608	0.0319809	0.306502
HSPA6	76.6988	0.456039	-7.3939	0.04585	0.693269	-7.43703	1.7618e-24	2.22939e-20	-0.736232	0.0145378	0.246204
SFSWAP	18.5429	13.6386	-0.443172	0.046	0.694788	-0.461224	0.0131543	0.297688	-0.419468	0.0143006	0.245548
MBD3	75.7069	55.6226	-0.444753	0.0461	0.694788	-0.403079	0.0251531	0.343647	-0.375834	0.0197031	0.265611
CREBL2	19.5137	26.3243	0.431912	0.04615	0.694788	0.423754	0.0149075	0.304258	0.402518	0.0056138	0.187909
SPIN1	32.8799	44.5464	0.438104	0.0462	0.694788	0.43708	0.0384812	0.375998	0.397024	0.02751	0.29291
OSBPL7	6.80433	4.77677	-0.510417	0.0465	0.697417	-0.499491	0.00858548	0.26958	-0.454362	0.00803338	0.205904
XBP1	16.9444	12.1455	-0.480394	0.04665	0.697787	-0.49092	0.0107218	0.282066	-0.442292	0.0120022	0.231616
SEMA3F	2.46204	1.45769	-0.756168	0.0467	0.69791	-0.765062	0.038357	0.375998	-0.554265	0.048113	0.347974
GUSBP11	6.07229	4.03107	-0.591076	0.04675	0.698033	-0.552	0.0119933	0.294657	-0.487997	0.0150485	0.249488
GSG1L	6.43739	9.18737	0.513176	0.0471	0.700754	0.496956	0.0483263	0.397963	0.433324	0.0437996	0.339696
RNPEPL1	14.6699	10.6434	-0.462895	0.0477	0.706535	-0.468663	0.0236314	0.33779	-0.413929	0.0288017	0.297235
DNM2	30.2063	21.1766	-0.512376	0.0478	0.70699	-0.527527	0.02482	0.341806	-0.432543	0.04339	0.338024
PTOV1	103.93	75.4542	-0.461933	0.04805	0.708578	-0.546182	0.00926355	0.275371	-0.483221	0.0142141	0.24535
WASH2P	12.7931	8.71027	-0.554571	0.04825	0.709649	-0.493916	0.0133678	0.297688	-0.445867	0.0154541	0.252516
ATF7IP2	3.0314	1.88031	-0.689015	0.04845	0.710713	-0.701673	0.0119257	0.294657	-0.57961	0.0135866	0.241655
MAP2K2	99.8709	73.336	-0.445543	0.0485	0.710823	-0.437465	0.0170587	0.314518	-0.401401	0.0179917	0.260344
PNPLA7	5.56286	3.84925	-0.53125	0.0488	0.714593	-0.488555	0.0324486	0.364763	-0.425235	0.0423813	0.335445
PICK1	25.3355	18.0744	-0.487214	0.0489	0.71491	-0.519476	0.00703487	0.250759	-0.463989	0.0118275	0.231389
ARX	4.18696	6.20153	0.56672	0.04915	0.715329	0.578069	0.0327168	0.365456	0.482078	0.0297481	0.29983
LGI4	47.8904	35.2679	-0.44138	0.04945	0.71782	-0.459996	0.0193848	0.322516	-0.412478	0.0196283	0.265611
SH3GLB2	126.966	94.0566	-0.432843	0.04945	0.71782	-0.374001	0.0387305	0.375998	-0.342409	0.0402272	0.329163
DOCK7	3.44996	4.83293	0.486317	0.0497	0.717977	0.45817	0.047298	0.39408	0.40871	0.0342315	0.312859
SNHG1	23.3162	16.4565	-0.502676	0.04985	0.717977	-0.484363	0.0156963	0.307813	-0.430498	0.0170161	0.258042
