# Supplementary material for: RNA-seq analysis of amygdala tissue reveals characteristic expression profiles in schizophrenia
Source: Transl Psychiatry. 2017 Aug 15;7(8):e1203–. doi: 10.1038/tp.2017.154 (PMC5611723; doi:10.1038/tp.2017.154)
Supplement: Supplementary Table 10 [file tp2017154x6.xlsx]

## Sheet: inter_undif_para.txt
Table S10. 454 genes showed P-value < 0.05 (without multiple testing correction) by all three methods in the analysis of 5 paranoid schizophrenia cases and 24 controls.
Gene	FPKM_case	FPKM_control	Cuffdif			edgeR			DEseq2
			Log2(FC)	P-value	Q-value	Log2(FC)	P-value	FDR	Log2(FC)	P-value	FDR
ABCD2	1.08358	3.37535	1.63923	5e-05	0.0292804	1.41051	0.00476199	0.618568	0.916795	0.00876211	NA
ADM	5.68417	42.1095	2.88912	5e-05	0.0292804	2.7985	9.93449e-05	0.114283	1.28601	0.000342911	NA
ANXA1	32.3129	8.93351	-1.85481	5e-05	0.0292804	-1.86309	0.00554763	0.658002	-0.938165	0.00924219	NA
CHRDL1	7.10863	23.1201	1.70151	5e-05	0.0292804	1.70027	0.00014295	0.141749	1.16599	0.000643265	NA
CNTN1	8.76843	35.3832	2.01267	5e-05	0.0292804	1.86797	0.00155629	0.411919	1.0351	0.00414933	0.647088
CTGF	19.0262	5.61914	-1.75957	5e-05	0.0292804	-1.44152	0.00838694	0.721962	-0.872102	0.0122286	NA
FAM168A	4.92493	16.3655	1.73249	5e-05	0.0292804	1.65212	0.00334268	0.549328	0.969781	0.00691795	NA
FAM171B	6.01739	31.3241	2.38006	5e-05	0.0292804	2.27142	0.00094612	0.315058	1.08383	0.00261632	NA
GNAQ	8.58616	22.8378	1.41134	5e-05	0.0292804	1.29108	0.0117051	0.764667	0.81112	0.0221345	NA
MIR210HG	1.20888	6.1702	2.35164	5e-05	0.0292804	2.26776	0.000253563	0.162084	1.28151	0.000373885	NA
NR2E1	9.08432	23.0065	1.34059	5e-05	0.0292804	1.30176	0.000164288	0.148493	1.04593	0.000433233	NA
PREX2	1.16961	5.12129	2.13048	5e-05	0.0292804	2.01061	0.000215306	0.162084	1.21985	0.000630693	NA
PRSS35	2.96944	10.3254	1.79794	5e-05	0.0292804	1.7597	0.000304829	0.183681	1.15837	0.000855827	NA
RANBP3L	6.03253	20.5561	1.76873	5e-05	0.0292804	1.63708	0.000513646	0.23837	1.08672	0.00173812	NA
SLC13A5	1.54675	5.98416	1.95191	5e-05	0.0292804	1.84587	2.08733e-05	0.0660326	1.35837	2.92007e-05	NA
SLC39A12	6.82165	19.2673	1.49796	5e-05	0.0292804	1.45056	0.000145625	0.141749	1.10805	0.000438309	NA
SLCO1C1	7.38673	20.3011	1.45855	5e-05	0.0292804	1.43478	0.000234086	0.162084	1.07535	0.000807739	NA
TNR	1.15739	6.04339	2.38449	5e-05	0.0292804	2.0966	1.31071e-05	0.057387	1.38706	6.56142e-05	NA
VEGFA	8.57972	39.4499	2.20102	5e-05	0.0292804	2.14861	2.61843e-05	0.0662672	1.32601	0.000183151	0.164928
WIF1	25.7105	110.802	2.10756	5e-05	0.0292804	2.06922	2.11616e-06	0.0267779	1.44312	1.88962e-05	0.0680642
KIAA1161	5.71245	15.4404	1.43453	0.00015	0.0723397	1.42419	0.00195267	0.441234	0.968937	0.00487838	NA
NEUROD2	22.021	8.7201	-1.33646	0.00015	0.0723397	-1.36989	0.0246477	0.904471	-0.744278	0.0381898	NA
RPL41	500.447	150.539	-1.73308	0.00015	0.0723397	-1.44013	0.00395179	0.581465	-0.93735	0.00610464	0.664383
WNT7B	5.10623	12.59	1.30195	0.00015	0.0723397	1.26017	0.000207262	0.162084	1.02279	0.000473506	NA
GABRA2	6.14024	21.4835	1.80686	0.0002	0.0886324	1.65862	0.00153131	0.411919	1.00399	0.00486891	NA
RORB	1.45668	4.31803	1.56769	0.0002	0.0886324	1.48494	0.00139862	0.395974	1.07151	0.00124345	NA
GLUD2	24.015	60.6502	1.33658	0.00025	0.105109	1.2916	0.0146847	0.807862	0.793316	0.0260502	0.837793
SLC4A4	12.1532	32.0393	1.39851	0.00025	0.105109	1.36164	0.000670183	0.272323	1.02142	0.00153813	0.647088
CXCL14	51.9516	136.865	1.39751	0.0003	0.122977	1.36203	3.8893e-05	0.0820253	1.11995	7.86951e-05	0.0944866
PPM1L	0.663186	2.46894	1.89641	0.00035	0.130431	1.86744	0.00118764	0.35782	1.14728	0.00127201	NA
GRASP	26.2553	10.8038	-1.28107	0.0004	0.136642	-1.28244	0.000711339	0.272766	-0.983038	0.00114151	NA
MT1M	155.602	481.611	1.63001	0.0004	0.136642	1.50797	0.00451828	0.618568	0.898219	0.0118684	0.737066
MT1X	373.047	1121.29	1.58773	0.0004	0.136642	1.47213	0.0139692	0.806652	0.806759	0.0255012	0.837793
SLC15A2	6.06358	14.8297	1.29025	0.0004	0.136642	1.25762	0.001794	0.428326	0.927857	0.0044852	NA
GPC5	6.65337	17.3362	1.38163	0.00045	0.144679	1.29575	0.00170363	0.4227	0.941595	0.00428964	NA
LYPD6	2.44959	6.14216	1.3262	0.00045	0.144679	1.36597	0.000516098	0.23837	1.0653	0.000531155	NA
TACR1	0.743562	3.01549	2.01987	0.00045	0.144679	2.02362	0.000871775	0.307948	1.13124	0.00167303	NA
NEUROD1	3.4802	0.920158	-1.91922	0.0005	0.157663	-1.89139	0.0188476	0.851399	-0.81828	0.0233254	NA
AKAP12	14.1607	31.3723	1.1476	0.00055	0.167006	1.12612	8.6065e-05	0.108907	0.991756	4.66482e-05	0.0840135
RGS7BP	2.09582	7.64754	1.86748	0.0006	0.1726	1.7803	0.00263286	0.483924	0.980579	0.0066171	NA
NOTCH2	4.73784	10.063	1.08676	0.00065	0.177634	1.0589	0.00657524	0.697461	0.809266	0.0112676	0.737066
PIK3C2A	5.41261	11.3227	1.06483	0.00065	0.177634	1.03732	0.00229997	0.483924	0.852119	0.00364271	0.647088
PPAP2B	37.6141	88.1825	1.22922	0.00075	0.201602	1.19011	0.0037106	0.581465	0.878349	0.0072056	0.720961
DIO2	14.5282	31.701	1.12567	0.0008	0.204963	1.08981	0.00479056	0.618568	0.827775	0.00915926	0.737066
PRDM16	2.06486	4.86413	1.23614	0.00085	0.210819	1.20043	0.00632347	0.697461	0.843549	0.0123921	NA
ALDH6A1	21.3411	58.0909	1.44468	0.0009	0.210819	1.42942	0.00670458	0.701155	0.871888	0.0144736	0.800772
PDGFRA	8.86284	20.196	1.18823	0.0009	0.210819	1.14666	0.0027578	0.49151	0.883419	0.00509403	0.647088
SLC16A3	3.54231	13.3637	1.91556	0.0009	0.210819	1.82024	0.00332641	0.549328	0.986692	0.00633192	NA
MFGE8	20.2012	41.4911	1.03836	0.00095	0.216349	1.00357	0.00651612	0.697461	0.794114	0.00985283	NA
HK2	0.944258	2.47618	1.39086	0.00105	0.229558	1.33625	0.00742715	0.719278	0.890058	0.0102318	NA
PHACTR1	4.03664	12.3964	1.6187	0.00105	0.229558	1.57759	0.00404937	0.588973	0.939014	0.00873107	NA
ACBD7	46.1054	97.7639	1.08437	0.0011	0.237325	1.05106	0.00245748	0.483924	0.850145	0.00386813	0.647088
LHX6	3.90264	9.89986	1.34296	0.00125	0.262772	1.33058	0.000350263	0.192706	1.01749	0.000950683	NA
EGFR	0.99733	3.17203	1.66927	0.0013	0.269824	1.58965	0.00258478	0.483924	1.0189	0.0038117	NA
EPHB1	4.56771	9.62289	1.075	0.00135	0.273283	1.00985	0.0180137	0.844857	0.724985	0.0302419	NA
NPTX2	34.5588	15.1876	-1.18616	0.00135	0.273283	-1.23385	0.0239032	0.904471	-0.732078	0.0384177	0.874617
UG0898H09	10.9043	23.54	1.11021	0.0014	0.276576	1.0823	0.00321952	0.547241	0.851493	0.00565139	0.647088
C14orf37	1.59359	4.20695	1.40049	0.00145	0.279714	1.25896	0.00715546	0.718612	0.914773	0.00576502	NA
DPP8	1.34166	4.26876	1.66979	0.0015	0.285994	1.58067	0.00561595	0.658002	0.930507	0.0095085	NA
CBX6	15.169	34.6692	1.19253	0.0016	0.301554	1.09802	0.00661414	0.697461	0.803684	0.0144782	0.800772
GJB6	26.2023	59.0137	1.17136	0.00165	0.307444	1.17869	0.0103906	0.764667	0.786559	0.0227897	0.829179
RAB3B	5.35601	12.7052	1.24618	0.00175	0.318831	1.24876	0.0155534	0.816417	0.741328	0.0371431	0.857625
SPON1	11.481	22.5309	0.972654	0.00175	0.318831	0.90828	0.013946	0.806652	0.708716	0.0227616	0.829179
CELSR1	0.453249	0.0906731	-2.32156	0.00195	0.340151	-2.52747	0.00203217	0.443363	-0.884984	0.012748	NA
SLC6A11	3.4821	10.2154	1.55272	0.00205	0.35383	1.4149	0.0222932	0.873368	0.770407	0.0330694	NA
FJX1	6.37539	14.3798	1.17346	0.00215	0.363439	1.11695	0.00189486	0.441234	0.872592	0.00409758	NA
ZDHHC11	6.88385	2.04943	-1.74799	0.00215	0.363439	-1.68722	0.00025301	0.162084	-1.20589	0.000187863	NA
UNC5D	0.37399	1.04989	1.48917	0.0022	0.368096	1.41031	0.0104173	0.764667	0.883098	0.0124074	NA
AXL	8.33347	16.4803	0.98375	0.00235	0.385329	0.949181	0.00810369	0.721962	0.761409	0.011954	NA
LFNG	10.2558	22.8688	1.15695	0.00235	0.38533	1.14508	0.00973791	0.760639	0.801913	0.0177452	NA
FAM63B	1.33462	3.62185	1.4403	0.00245	0.386275	1.38605	0.00487789	0.619604	0.924008	0.00771025	NA
GPR98	3.15593	6.54694	1.05276	0.00245	0.386275	1.00987	0.00694091	0.704456	0.785816	0.0118335	0.737066
NCOA2	0.745021	2.30157	1.62726	0.00245	0.386275	1.51861	0.0137864	0.806652	0.858652	0.0173075	NA
SHISA6	2.67988	5.69512	1.08756	0.00245	0.386275	1.05518	0.000586186	0.255779	0.911841	0.000468253	NA
DNAH2	0.679672	0.222441	-1.61142	0.0026	0.402334	-1.55885	0.0148119	0.807862	-0.881277	0.0129509	NA
AMOT	10.5498	21.4115	1.02117	0.00265	0.402334	1.01952	0.00489651	0.619604	0.808812	0.00799487	0.737066
FSTL5	3.31537	7.316	1.14189	0.00265	0.402334	1.05455	0.0090549	0.729813	0.763482	0.0193786	NA
STAC	1.08556	3.17633	1.54892	0.00265	0.402334	1.53643	0.0215609	0.867862	0.766407	0.034051	NA
ISG15	289.212	109.551	-1.40052	0.0027	0.406164	-1.45665	0.0138226	0.806652	-0.824013	0.0208098	0.827991
PGM1	20.5746	40.4517	0.975338	0.00275	0.409925	0.941868	0.00315642	0.547142	0.796093	0.00414731	0.647088
NCAN	31.0817	62.4782	1.00729	0.00305	0.434877	0.980581	0.00372673	0.581465	0.810145	0.00490066	0.647088
PAK3	0.892809	3.30801	1.88954	0.00305	0.434877	1.39764	0.00881904	0.723164	0.896562	0.0106719	NA
LUZP2	6.5881	13.0685	0.988157	0.00315	0.440928	0.951557	0.00223936	0.480285	0.796799	0.00364339	NA
EMX2OS	8.78301	20.8197	1.24516	0.0032	0.440928	1.19459	0.00434576	0.611014	0.871906	0.00833834	0.737066
HS3ST2	6.41855	2.6673	-1.26687	0.0032	0.440928	-1.29986	0.0362555	0.992971	-0.74966	0.0353744	NA
RAB3C	4.04664	11.664	1.52727	0.0032	0.440928	1.5094	0.0029715	0.522241	1.00833	0.00346869	NA
CCDC81	1.51008	0.289985	-2.38058	0.0033	0.442983	-2.38918	0.00775228	0.719278	-0.921851	0.01018	NA
ELOVL2	6.26724	13.3948	1.09577	0.0033	0.442983	1.04885	0.0168156	0.844857	0.738382	0.029003	NA
BCAT1	3.1776	6.43676	1.0184	0.00335	0.442983	1.00632	0.00237807	0.483924	0.820069	0.00410705	NA
ERBB4	3.90309	7.37332	0.917696	0.00335	0.442983	0.878967	0.00116189	0.35782	0.793291	0.000725847	0.5229
PAMR1	13.7685	27.5557	1.00097	0.00345	0.448965	0.975427	0.0109499	0.764667	0.756071	0.016446	NA
MRO	18.1503	35.718	0.97666	0.00355	0.458341	0.968803	0.00273598	0.49151	0.820229	0.00292157	0.647088
DYDC2	4.29426	1.44265	-1.57369	0.0037	0.462321	-1.58627	0.0336755	0.96834	-0.757422	0.0361764	NA
ENDOU	2.31121	5.87342	1.34555	0.00375	0.462321	1.36498	0.00263875	0.483924	1.0199	0.00155939	NA
MERTK	3.97833	8.60923	1.11372	0.00375	0.462321	1.08696	0.00426892	0.606954	0.838687	0.00731902	NA
MMD2	10.6154	21.5092	1.01879	0.00385	0.471108	1.05558	0.00473444	0.618568	0.83075	0.00735739	NA
FEM1B	1.4678	4.44585	1.5988	0.0043	0.505387	1.53903	0.0115716	0.764667	0.891978	0.0132274	NA
GRM2	5.88637	2.09497	-1.49045	0.0043	0.505387	-1.27733	0.0106676	0.764667	-0.886346	0.00714288	NA
CACNA2D1	0.50041	2.09041	2.06261	0.00445	0.505387	1.81858	0.0123525	0.78547	0.852785	0.0176031	NA
GPR37L1	38.2982	73.8587	0.947493	0.00445	0.505387	0.919952	0.00822411	0.721962	0.749342	0.0110638	0.737066
NWD1	2.58354	5.18783	1.00578	0.00445	0.505387	1.00267	0.0210363	0.867106	0.719262	0.0318519	NA
SHANK1	11.7256	25.8505	1.14053	0.00445	0.505387	1.09528	0.0240424	0.904471	0.703055	0.0448959	0.929397
SOX5	0.612764	2.31118	1.91522	0.00445	0.505387	1.88645	0.000626389	0.264211	1.21005	0.000583886	NA
AHCYL2	8.57911	16.316	0.927389	0.0045	0.505387	0.890957	0.000906327	0.309964	0.81406	0.000297353	NA
GRM3	14.691	29.2453	0.993275	0.0048	0.526659	0.886667	0.00554659	0.658002	0.743725	0.00797737	0.737066
ACSL6	14.6619	27.9606	0.931325	0.00485	0.526659	1.40802	7.89278e-05	0.108907	1.10947	0.000282177	NA
MTA3	4.73598	10.9104	1.20397	0.00485	0.526659	1.09249	0.00685782	0.704456	0.836691	0.00874611	NA
KCND3	0.974813	3.11214	1.67471	0.0051	0.546567	1.54444	0.00695883	0.704456	0.949117	0.00766477	NA
NAGPA	14.073	6.39818	-1.1372	0.0052	0.553665	-1.105	0.00569719	0.661397	-0.833279	0.00746463	NA
MT1A	12.0258	50.7499	2.07727	0.0053	0.557078	1.98446	0.00861492	0.721962	0.894749	0.0124536	NA
TGFB2	5.57609	11.0969	0.992826	0.0053	0.557078	0.950594	0.011477	0.764667	0.733469	0.0191901	NA
GABRB1	0.956021	4.36551	2.19104	0.00545	0.565238	1.59165	0.00192394	0.441234	1.08178	0.00166012	NA
SLC9A3R1	55.3042	104.601	0.919441	0.0055	0.565238	0.884608	0.0209661	0.867106	0.688189	0.0279826	0.857625
KCNJ10	37.3719	68.6726	0.877782	0.00555	0.565238	0.839991	0.00867221	0.721962	0.720651	0.00790305	0.737066
SEL1L3	3.019	6.26594	1.05346	0.00555	0.565238	1.04695	0.00112915	0.35782	0.898264	0.000804448	NA
ALDH1L1	33.1524	65.9599	0.992478	0.0058	0.577846	0.981819	0.0261606	0.904471	0.694443	0.0394541	0.874617
PTN	174.042	334.649	0.943212	0.00585	0.577846	0.771486	0.011974	0.773056	0.674812	0.00888758	0.737066
ID2	65.4056	122.679	0.907404	0.00595	0.584204	0.844006	0.0251381	0.904471	0.64484	0.0398748	0.874617
FGF11	7.45626	17.0453	1.19285	0.0061	0.591844	1.16812	0.0114199	0.764667	0.7976	0.0200772	NA
PYGM	10.9242	20.4971	0.907892	0.0061	0.591844	0.889639	0.0259614	0.904471	0.671764	0.0379268	NA
PPP1R3C	21.4649	38.6249	0.847554	0.0062	0.598008	0.812082	0.00393399	0.581465	0.724518	0.00294213	0.647088
ATP13A4	3.58361	7.49927	1.06534	0.0063	0.6041	1.03739	0.00608929	0.687981	0.800911	0.0105893	NA
DNAH6	0.733712	0.281955	-1.37975	0.0064	0.604347	-1.41481	0.0173174	0.844857	-0.857805	0.0140076	NA
FREM2	0.160106	0.463424	1.53331	0.00645	0.604347	1.47817	0.0133059	0.805529	0.879878	0.0141176	NA
P2RY1	0.900432	3.72265	2.04764	0.00645	0.604347	1.94582	0.00784419	0.719278	0.916616	0.0107636	NA
TP53BP2	18.4635	33.2679	0.849453	0.0065	0.605571	0.834717	0.00643443	0.697461	0.730122	0.0050146	0.647088
BHLHE40	27.1253	52.0098	0.939143	0.00655	0.606782	0.896354	0.0184469	0.848828	0.688397	0.0288397	0.857625
COX7A1	90.5664	47.1432	-0.941926	0.0066	0.607979	-1.0039	0.0153128	0.810748	-0.7321	0.0223657	NA
ZNF395	8.29253	16.1903	0.965248	0.0067	0.610333	0.932304	0.017419	0.844857	0.711045	0.0257991	NA
NTRK2	106.078	249.245	1.23244	0.007	0.630654	1.18661	0.00373609	0.581465	0.887237	0.00627124	0.664383
WDFY3-AS2	2.2465	5.42615	1.27225	0.00705	0.631688	1.19712	0.0260278	0.904471	0.782205	0.0255551	NA
ADORA2B	3.38558	7.15426	1.0794	0.00725	0.642585	1.03431	0.0161995	0.833289	0.801561	0.0100073	NA
BMP7	14.9364	25.5743	0.775863	0.0076	0.661031	0.726485	0.0260956	0.904471	0.61277	0.0300185	0.857625
STON2	0.904755	3.84907	2.08891	0.00765	0.661031	2.03833	0.0024944	0.483924	1.06481	0.00323554	NA
CES4A	17.6822	8.76799	-1.01198	0.0077	0.661031	-0.925456	0.00750622	0.719278	-0.748986	0.00810889	NA
ASXL2	0.466116	1.13567	1.28479	0.0079	0.661706	1.25835	0.024181	0.904471	0.808382	0.0220267	NA
PCP4L1	16.2769	35.2529	1.11491	0.0079	0.661706	1.10633	0.0204985	0.864627	0.703985	0.0433428	NA
GRAMD1B	1.75233	4.64842	1.40746	0.00795	0.661706	1.20533	0.00464989	0.618568	0.922926	0.00337237	NA
LMBRD2	1.00823	2.77021	1.45816	0.00795	0.661706	1.31826	0.0146497	0.807862	0.843552	0.0165385	NA
IER5	13.5938	6.03358	-1.17186	0.0082	0.662342	-1.19887	0.00900647	0.729813	-0.515717	0.0293052	NA
LRRC16A	3.66347	7.06782	0.948056	0.0082	0.662342	0.951136	0.00874311	0.723107	0.760356	0.0122263	NA
ATF2	3.41855	7.79654	1.18945	0.00835	0.671152	1.11362	0.0149672	0.807862	0.781414	0.0211874	NA
SALL3	1.05745	2.25288	1.09118	0.0086	0.687741	1.20198	0.0106706	0.764667	0.877799	0.00785212	NA
PSD2	33.3124	58.5218	0.812914	0.0087	0.687741	0.786349	0.0214987	0.867862	0.66095	0.0212041	0.827991
MN1	3.66272	6.43138	0.812211	0.0088	0.687741	0.796088	0.00770678	0.719278	0.69343	0.00613172	NA
SOX6	1.82322	3.47906	0.932211	0.00885	0.687741	0.902172	0.00557182	0.658002	0.773602	0.00426932	NA
ZNF385D	1.39846	3.24167	1.2129	0.00885	0.687741	1.11245	0.0192531	0.851847	0.822118	0.0114706	NA
GTF2I	5.80066	11.6469	1.00566	0.009	0.694595	0.9271	0.0176999	0.844857	0.710087	0.0259768	NA
MSI2	15.0346	28.8433	0.93995	0.00915	0.694595	0.753676	0.0220155	0.867862	0.643248	0.0219271	NA
FABP7	124.057	215.382	0.795895	0.0096	0.72207	0.726307	0.0294354	0.946028	0.591016	0.0404173	0.874617
CRISPLD2	1.81266	4.07595	1.16903	0.00985	0.727525	1.12634	0.0218593	0.867862	0.751161	0.0300218	NA
ANKRD19P	9.44535	4.34483	-1.1203	0.00995	0.731615	-1.06471	0.0221672	0.871128	-0.73533	0.0278901	NA
SLC7A11	8.35905	14.9981	0.843369	0.01005	0.73355	0.810528	0.0266597	0.911763	0.641782	0.036915	0.857625
WNT7A	3.82409	7.93739	1.05355	0.0101	0.73355	1.03067	0.0241309	0.904471	0.75605	0.0208237	NA
ACSBG1	24.4048	43.5621	0.835912	0.0102	0.73355	0.813567	0.0187885	0.851399	0.67616	0.0208921	0.827991
TMEM150C	4.56527	9.57445	1.06849	0.0103	0.737507	1.0372	0.0249832	0.904471	0.719788	0.0347739	NA
LOC728554	14.3157	5.71132	-1.3257	0.0106	0.749173	-1.37068	0.0267645	0.91288	-0.753555	0.0358795	NA
CYBRD1	14.4275	25.4358	0.818037	0.01105	0.758616	0.800533	0.0204956	0.864627	0.660331	0.0247206	0.837793
BCKDHB	5.61531	10.0083	0.83376	0.01115	0.758616	0.756482	0.0219842	0.867862	0.630134	0.0256558	NA
ZDHHC23	4.6081	2.0345	-1.1795	0.01115	0.758616	-1.17802	0.020498	0.864627	-0.759701	0.0273818	NA
PPTC7	1.42135	3.53117	1.31288	0.0112	0.758869	1.23884	0.0227177	0.887253	0.781247	0.0271548	NA
ZGLP1	4.97514	1.88601	-1.3994	0.01165	0.76738	-1.35354	0.0284802	0.940963	-0.80043	0.023797	NA
IGF1	0.567772	1.37762	1.2788	0.0117	0.76738	1.30099	0.0138094	0.806652	0.837685	0.0162769	NA
MEGF10	4.75386	8.37605	0.81717	0.0118	0.770855	0.79571	0.00532755	0.64822	0.712731	0.00366584	NA
ZNF710	5.64816	10.2607	0.861278	0.0119	0.774303	0.879721	0.0323818	0.96834	0.656972	0.0450621	NA
PITPNC1	15.7084	28.5254	0.860708	0.01195	0.774483	0.805969	0.0273238	0.923897	0.641233	0.0364181	NA
EFCAB1	8.04026	2.33478	-1.78395	0.0123	0.790914	-1.89009	0.0313703	0.961162	-0.707657	0.0474569	NA
MLIP	2.20559	0.668568	-1.72202	0.01245	0.797432	-1.48509	0.0204786	0.864627	-0.845937	0.0175805	NA
RAB20	2.68402	6.43487	1.26151	0.01265	0.800857	1.21206	0.0255678	0.904471	0.784209	0.0250054	NA
RORA	1.57326	2.83213	0.848135	0.01265	0.800857	0.808266	0.00845912	0.721962	0.707591	0.00636561	NA
PFKM	37.9368	65.6135	0.790395	0.0127	0.80093	0.773233	0.0074556	0.719278	0.682922	0.00567755	0.647088
MPP6	1.3698	3.16581	1.2086	0.01285	0.801146	1.1734	0.00513164	0.630872	0.946463	0.00130935	NA
RXRG	5.69293	10.8398	0.929091	0.0133	0.822921	0.854059	0.0231669	0.896494	0.666688	0.0278385	NA
IQSEC3	17.66	30.9752	0.810629	0.0134	0.822921	0.78211	0.0254004	0.904471	0.614045	0.0392781	0.874617
RNF165	0.75015	1.73447	1.20925	0.0134	0.822921	1.08021	0.0406979	1	0.706867	0.0430546	NA
CAMK1D	6.32195	13.5677	1.10174	0.01355	0.828993	1.00678	0.0190505	0.85151	0.706348	0.035864	NA
CDC42EP4	30.9782	55.3006	0.836045	0.0136	0.828993	0.798714	0.0164493	0.842278	0.671618	0.0174367	0.827991
SESN3	2.66399	6.64794	1.31932	0.0137	0.831996	1.28974	0.0179968	0.844857	0.797583	0.0244828	NA
RGS2	44.1272	18.0314	-1.29115	0.0138	0.834866	-1.31124	0.0255957	0.904471	-0.746894	0.0366891	NA
AK4	11.8054	20.6767	0.808565	0.0139	0.834866	0.776719	0.00734026	0.719278	0.687123	0.00574035	0.647088
SDC2	23.3248	40.0482	0.779871	0.01415	0.840643	0.716473	0.0260341	0.904471	0.608497	0.0285653	0.857625
TBPL1	35.3041	17.4435	-1.01715	0.01425	0.843528	-1.05343	0.0282076	0.940963	-0.70039	0.0403431	NA
RPRML	18.7467	8.9434	-1.06774	0.0147	0.857779	-1.08236	0.0360092	0.990565	-0.700737	0.04215	NA
RGS20	17.8271	30.4122	0.770576	0.01485	0.860408	0.699173	0.0197836	0.860362	0.600344	0.0223165	NA
WFDC1	13.1595	26.3617	1.00233	0.01505	0.865877	0.955809	0.0211783	0.867106	0.679711	0.0394247	NA
PTCH1	3.1381	5.88464	0.907063	0.0152	0.867096	0.80265	0.0157667	0.821038	0.670531	0.0184907	NA
NOTCH2NL	3.27342	6.15141	0.910116	0.0153	0.867096	0.878052	0.0182538	0.844857	0.700289	0.02154	NA
ARX	4.66266	8.69938	0.899758	0.0154	0.867096	0.885438	0.00821177	0.721962	0.729728	0.00866821	NA
CORO1A	39.878	23.3985	-0.76918	0.0154	0.867096	-0.790415	0.0203464	0.864627	-0.633114	0.0280997	0.857625
MAP3K9	0.712257	1.89304	1.41024	0.0154	0.867096	1.21055	0.00777884	0.719278	0.885663	0.00684867	NA
KCNN3	5.6933	9.99327	0.811692	0.0156	0.867096	1.22335	0.00982045	0.76238	0.845312	0.0133605	NA
ZNF385A	47.534	88.3609	0.894448	0.0156	0.867096	0.900973	0.013082	0.805529	0.727127	0.0152182	0.800772
METTL7A	53.5116	90.9795	0.76569	0.0157	0.869706	0.735163	0.0294353	0.946028	0.612768	0.0321079	0.857625
KCNQ3	8.03156	13.9865	0.800278	0.01595	0.874507	1.40144	0.00381768	0.581465	0.927245	0.00754496	NA
RASL10A	37.6924	21.4982	-0.810056	0.01595	0.874507	-0.80121	0.0138583	0.806652	-0.661741	0.01568	NA
INSIG1	25.8062	46.3113	0.843648	0.0165	0.884152	0.828675	0.0143898	0.806652	0.677046	0.0199782	0.827991
ALDH9A1	43.7655	71.7977	0.714143	0.0168	0.894141	0.689023	0.0253458	0.904471	0.607364	0.0196488	0.827991
SLC22A6	1.55667	3.51299	1.17423	0.0168	0.894141	1.1292	0.0331258	0.96834	0.753592	0.0295705	NA
KIAA1211	1.9056	3.55998	0.901623	0.01685	0.894141	0.871753	0.010897	0.764667	0.718233	0.011636	NA
PRKAR2A	1.16795	2.80344	1.26322	0.01705	0.901571	1.18465	0.0284791	0.940963	0.779787	0.0257833	NA
LRP4	12.5989	22.2352	0.819555	0.0171	0.901571	0.783833	0.0182939	0.844857	0.656661	0.0207455	0.827991
NXPH1	6.94653	12.2797	0.821916	0.0172	0.902611	0.782148	0.0257342	0.904471	0.62444	0.0372098	NA
SLC6A1	48.1286	84.0616	0.804553	0.01735	0.902611	0.769268	0.0374359	1	0.605713	0.0490591	0.930057
FKBP9	12.4373	20.4942	0.720542	0.01745	0.902611	0.67994	0.0191363	0.85151	0.615194	0.0121795	NA
APPL2	10.4546	17.7725	0.765513	0.0178	0.907602	0.739581	0.0109055	0.764667	0.661679	0.00749951	NA
RAB31	48.3471	83.0337	0.780268	0.0178	0.907602	0.730836	0.021601	0.867862	0.641178	0.0155619	0.800772
TAC3	7.23293	18.4151	1.34824	0.01795	0.907602	1.30354	0.0242177	0.904471	0.758906	0.0337199	NA
CHST11	5.56423	9.3694	0.751776	0.0181	0.907602	0.714882	0.0126157	0.790294	0.636234	0.00998242	NA
IFI27	133.839	77.5579	-0.787154	0.0181	0.907602	-0.783389	0.0397558	1	-0.589553	0.0480755	0.930057
KLK6	35.2268	20.5983	-0.77415	0.0181	0.907602	-0.804171	0.0385212	1	-0.604727	0.0478557	NA
EGR4	4.32204	1.84939	-1.22466	0.01825	0.90956	-1.22919	0.0304242	0.950727	-0.775496	0.0254736	NA
MAML2	0.715835	1.60307	1.16314	0.01845	0.910944	1.16297	0.0466728	1	0.719204	0.0437921	NA
PON2	115.697	199.95	0.789287	0.01845	0.910944	0.773183	0.00947034	0.748985	0.690746	0.00511827	0.647088
TBC1D16	2.92096	5.72489	0.970803	0.0185	0.910944	0.881096	0.0300331	0.947727	0.687584	0.029647	NA
HEYL	2.11582	4.07812	0.946687	0.01865	0.915295	0.919782	0.0258161	0.904471	0.724922	0.0200526	NA
VSTM2A	4.09839	11.696	1.51289	0.0188	0.917451	1.40387	0.00801755	0.721962	0.852233	0.0166191	NA
CLK1	63.9709	31.524	-1.02097	0.01915	0.926261	-0.979992	0.0334416	0.96834	-0.677124	0.0425065	0.895371
GRIN2D	2.1329	3.85831	0.855153	0.0195	0.939014	0.816906	0.0112439	0.764667	0.715122	0.00454695	NA
KCNJ2	2.05986	1.08082	-0.930425	0.0197	0.939014	-0.955836	0.0472165	1	-0.682745	0.0340121	NA
MYO5B	0.218974	0.736796	1.75051	0.02005	0.947435	1.64236	0.00412836	0.593639	0.989538	0.0053586	NA
CLOCK	0.697788	1.7641	1.33807	0.02035	0.954939	1.17315	0.0206009	0.86606	0.799245	0.0203783	NA
DOC2B	3.04058	6.42814	1.08006	0.02045	0.954939	1.01393	0.0430564	1	0.702543	0.0380948	NA
EDNRB	23.7783	45.5618	0.938181	0.02075	0.955724	1.11342	0.0102263	0.764667	0.796479	0.0176164	0.827991
HERC2P9	7.6619	4.24206	-0.852938	0.02075	0.955724	-0.851773	0.0165968	0.842278	-0.679858	0.0126184	NA
ACTN1	27.0189	15.8642	-0.768192	0.02115	0.963324	-0.777351	0.0108378	0.764667	-0.656969	0.00972727	0.737066
EIF4EBP2	12.5916	20.5084	0.703757	0.02125	0.965197	0.667254	0.01481	0.807862	0.623017	0.00437235	0.647088
ABHD2	13.0472	21.6722	0.732104	0.0216	0.968516	0.694811	0.0177961	0.844857	0.625104	0.0112286	0.737066
TNS3	16.4016	28.6479	0.80459	0.022	0.968516	0.790876	0.0399208	1	0.619877	0.0476807	0.930057
APOL4	0.723223	2.19726	1.60319	0.02215	0.968516	1.62467	0.0293803	0.946028	0.712827	0.0464851	NA
C12orf49	5.24675	9.48102	0.853619	0.02215	0.968516	0.838129	0.0168464	0.844857	0.693237	0.0179464	NA
PPP1R3G	3.4831	7.05355	1.01798	0.0223	0.972482	1.03716	0.0208682	0.867106	0.780045	0.0149014	NA
ABAT	48.9586	85.2714	0.800499	0.02255	0.977763	0.772667	0.00850496	0.721962	0.690258	0.00480881	0.647088
MMP16	0.593131	1.31826	1.15221	0.02295	0.982536	1.10825	0.0145343	0.806652	0.843847	0.00780182	NA
JAM3	31.7876	19.1356	-0.732205	0.02325	0.990208	-0.74843	0.0252881	0.904471	-0.609524	0.0256967	0.837793
TSPAN12	3.097	6.1024	0.978504	0.02335	0.991004	0.961272	0.0109467	0.764667	0.79791	0.00472833	NA
DOCK7	3.58726	6.19531	0.788293	0.02345	0.991004	0.782052	0.0159053	0.823865	0.666153	0.0171112	NA
LYN	1.50468	2.97082	0.981403	0.0237	0.993885	0.959345	0.0488695	1	0.681216	0.0429194	NA
CHRNA4	5.13455	8.4256	0.714541	0.0239	0.997171	0.668707	0.0151829	0.810653	0.608692	0.00762457	NA
NUDT14	59.6782	34.4942	-0.790849	0.0242	0.999063	-0.83692	0.0169841	0.844857	-0.675155	0.0193281	NA
PITPNM1	18.0207	28.9503	0.683921	0.02425	0.999063	0.662739	0.0189841	0.85151	0.593916	0.0128479	0.7713
OLFM2	78.3875	133.132	0.764168	0.0247	0.999921	0.742322	0.0150294	0.807862	0.654723	0.0108056	0.737066
RASL10B	24.0999	37.4982	0.637797	0.02475	0.999921	0.610837	0.0254859	0.904471	0.545367	0.0197589	0.827991
ACLY	17.941	32.1707	0.842487	0.0249	0.999921	0.841791	0.0099639	0.764667	0.685282	0.0150128	0.800772
MFHAS1	0.991646	2.17598	1.13376	0.02515	0.999921	1.0144	0.0358225	0.990565	0.719229	0.033176	NA
FBLN5	14.3833	8.62551	-0.737712	0.0252	0.999921	-0.743679	0.028317	0.940963	-0.606125	0.0283609	NA
MMP15	3.07246	5.69619	0.890604	0.02545	0.999921	0.870462	0.0188824	0.851399	0.691739	0.0207146	NA
PLA2G5	3.61723	7.34209	1.02131	0.02545	0.999921	0.996258	0.0134412	0.805529	0.793769	0.00770444	NA
DCHS2	0.204884	0.700379	1.77333	0.02565	0.999921	1.81066	0.00052745	0.23837	1.19743	0.000529189	NA
RHPN2	4.14269	7.35236	0.827639	0.02575	0.999921	0.798501	0.0328191	0.96834	0.647304	0.0332326	NA
RNF182	4.2731	7.73738	0.856562	0.02605	0.999921	0.828739	0.0132827	0.805529	0.690428	0.0138821	NA
FGD6	1.33609	2.3531	0.816545	0.0262	0.999921	0.788802	0.0235316	0.904471	0.660538	0.0208981	NA
HEPH	7.51906	12.3805	0.719449	0.02635	0.999921	0.684316	0.0338532	0.96834	0.590533	0.0325598	NA
TRPM3	0.745045	2.49279	1.74236	0.0264	0.999921	1.94137	0.000873431	0.307948	1.1581	0.00122209	NA
EPHA6	0.511304	1.42894	1.48269	0.0266	0.999921	1.31291	0.0213018	0.867106	0.800457	0.0246339	NA
SFXN5	72.3818	124.003	0.776674	0.027	0.999921	0.763675	0.0290813	0.946028	0.635552	0.0292258	0.857625
CSPG5	82.2538	139.639	0.76355	0.02865	0.999921	0.722665	0.0179902	0.844857	0.620007	0.0179664	0.827991
CPOX	11.1788	6.79966	-0.717235	0.02895	0.999921	-0.710529	0.0235946	0.904471	-0.600738	0.0172244	NA
FRMD4A	5.78799	9.0959	0.652153	0.02895	0.999921	0.630023	0.0126987	0.791572	0.581953	0.00511011	NA
SPARCL1	459.007	1117.83	1.28411	0.02895	0.999921	1.24308	0.00140816	0.395974	0.948339	0.00274343	0.647088
LDLRAP1	7.28575	4.2246	-0.786262	0.029	0.999921	-0.812252	0.0445562	1	-0.611979	0.0442236	NA
PCDH10	8.82018	14.7742	0.744202	0.0291	0.999921	0.705855	0.0217893	0.867862	0.604152	0.0261633	NA
SLC1A3	175.879	435.976	1.30967	0.02915	0.999921	1.30851	0.00246431	0.483924	0.941748	0.00474482	0.647088
CPT1A	7.40817	11.7067	0.660142	0.02925	0.999921	0.635334	0.0296801	0.946028	0.57225	0.0210158	NA
EPB41L5	4.38937	7.16245	0.706441	0.0299	0.999921	0.689002	0.0171015	0.844857	0.627862	0.00896401	NA
ABTB2	2.31233	4.00221	0.791449	0.03015	0.999921	0.736221	0.0262919	0.904476	0.647931	0.0132062	NA
CSDC2	15.9757	25.8257	0.692927	0.0302	0.999921	0.672821	0.0166406	0.842278	0.59517	0.0129239	NA
PDK1	1.57835	3.14544	0.994842	0.0302	0.999921	0.966238	0.024313	0.904471	0.724372	0.0230238	NA
THSD7A	0.862952	1.67325	0.955304	0.03075	0.999921	0.923339	0.0244254	0.904471	0.709754	0.0257503	NA
ITGA2	0.881008	0.417896	-1.07601	0.0313	0.999921	-1.06667	0.0310851	0.959392	-0.768142	0.0157375	NA
EFR3B	14.2127	21.6486	0.607095	0.03175	0.999921	0.581063	0.0154929	0.816417	0.554752	0.00143481	0.647088
ZDHHC8P1	10.2108	16.8621	0.72368	0.03195	0.999921	0.704024	0.0219796	0.867862	0.604977	0.0214588	NA
CD302	4.54753	8.12908	0.838009	0.032	0.999921	0.809956	0.0286324	0.943527	0.652333	0.0316972	NA
LGR4	4.39562	7.27418	0.726717	0.032	0.999921	0.71945	0.0159512	0.823865	0.635021	0.0128568	NA
GREM1	6.20489	3.54426	-0.807919	0.0321	0.999921	-0.819882	0.038505	1	-0.611259	0.0433584	NA
RAB30	1.73173	3.77465	1.12413	0.0322	0.999921	1.09572	0.0432291	1	0.721521	0.03905	NA
DDR2	0.652375	1.74325	1.41801	0.03245	0.999921	1.42471	0.0427984	1	0.7252	0.0446775	NA
C1orf21	10.4432	16.5015	0.660033	0.0325	0.999921	0.616832	0.0439657	1	0.529872	0.0469904	0.930057
PPAP2C	18.6995	10.67	-0.809434	0.03275	0.999921	-0.856169	0.0333025	0.96834	-0.647106	0.0347038	NA
HSDL2	21.9218	35.6334	0.700865	0.03285	0.999921	0.700973	0.0379712	1	0.590218	0.0400877	0.874617
HTRA1	178.653	298.426	0.74021	0.03305	0.999921	0.70377	0.0103466	0.764667	0.646619	0.00344422	0.647088
NEBL	26.1064	42.6219	0.707191	0.03335	0.999921	0.641413	0.0198827	0.860362	0.593689	0.00695861	0.71614
ITGAV	13.361	21.6049	0.693331	0.03425	0.999921	0.683446	0.0249446	0.904471	0.594556	0.023902	0.837793
MSC	3.55069	1.27277	-1.48012	0.03445	0.999921	-1.63156	0.00464534	0.618568	-1.04481	0.00236017	NA
TMEM47	25.8468	40.6837	0.654467	0.03635	0.999921	0.623129	0.0458651	1	0.541622	0.0422372	0.895371
LIX1L	3.01314	6.18536	1.03759	0.0372	0.999921	1.02663	0.0264177	0.905935	0.775813	0.0162853	NA
PHKA1	3.00609	5.02342	0.740783	0.0375	0.999921	0.738522	0.017913	0.844857	0.652701	0.0120934	NA
SASH1	13.997	22.4195	0.679639	0.0375	0.999921	0.646203	0.0423816	1	0.558392	0.039839	0.874617
MYO9A	0.545392	1.28424	1.23555	0.03755	0.999921	1.04191	0.0456144	1	0.697227	0.0454903	NA
PIEZO2	1.50706	0.819569	-0.878798	0.0378	0.999921	-0.908002	0.0414173	1	-0.65483	0.0397889	NA
LRRC8A	28.6981	45.9909	0.680395	0.03805	0.999921	0.655895	0.0317494	0.964046	0.583388	0.0220035	0.827991
NLGN3	19.7333	31.6789	0.682892	0.03835	0.999921	0.64495	0.0252499	0.904471	0.576098	0.0203798	0.827991
SLC25A18	83.1641	133.414	0.68188	0.03905	0.999921	0.669099	0.030497	0.950727	0.590527	0.0222974	0.827991
TESC	35.0004	21.0087	-0.736386	0.03905	0.999921	-0.776548	0.0210696	0.867106	-0.629924	0.0243894	NA
PDLIM5	10.8978	17.3051	0.66716	0.03915	0.999921	0.671111	0.0339003	0.96834	0.58272	0.0324241	0.857625
ZBBX	1.40031	0.553882	-1.3381	0.0397	0.999921	-1.44645	0.0463137	1	-0.723737	0.0449125	NA
GARNL3	8.53127	13.176	0.627079	0.0399	0.999921	0.587646	0.0150031	0.807862	0.55513	0.00274754	NA
C2orf72	27.0902	42.6262	0.653971	0.0404	0.999921	0.620005	0.049937	1	0.545246	0.0399569	0.874617
LIN52	2.88204	6.07324	1.07537	0.04095	0.999921	0.869542	0.0335796	0.96834	0.702984	0.0182824	NA
DDAH1	69.0067	109.593	0.667345	0.04155	0.999921	0.628534	0.0189065	0.851399	0.590412	0.00421333	0.647088
B3GNT4	3.97281	1.81543	-1.12985	0.04195	0.999921	-1.11347	0.0455557	1	-0.734556	0.0319146	NA
LSAMP	21.4979	34.2093	0.670191	0.042	0.999921	0.635942	0.0229582	0.893885	0.575367	0.0139021	0.794847
ACSL3	15.6582	24.2906	0.633481	0.04315	0.999921	0.613256	0.0334123	0.96834	0.540553	0.0331697	0.857625
TRIB3	4.11177	1.82163	-1.17453	0.04315	0.999921	-1.19926	0.025481	0.904471	-0.460722	0.036357	NA
VAV2	6.20516	9.89865	0.673765	0.04345	0.999921	0.65661	0.0306038	0.9515	0.577814	0.0248559	NA
GRAMD1C	5.84273	9.5356	0.70668	0.04365	0.999921	0.693766	0.0212115	0.867106	0.61544	0.0151145	NA
MAOA	12.5319	19.0672	0.605493	0.045	0.999921	0.577454	0.0313616	0.961162	0.536606	0.0175014	NA
ACADSB	5.8052	9.00977	0.634143	0.04535	0.999921	0.600681	0.0245338	0.904471	0.547427	0.0161074	NA
LSM11	0.51072	1.46478	1.52008	0.0454	0.999921	1.43531	0.0269132	0.913197	0.76688	0.033953	NA
PPP1R26	11.0815	16.8879	0.607842	0.0454	0.999921	0.576819	0.0332126	0.96834	0.538574	0.0160347	0.802179
AVL9	1.82759	4.12653	1.17499	0.0457	0.999921	1.09747	0.0182311	0.844857	0.803171	0.0147875	NA
SLC1A4	33.0699	53.4279	0.692075	0.0457	0.999921	0.760905	0.0129591	0.803847	0.663436	0.0111223	0.737066
SULF2	17.8537	27.0895	0.60151	0.04595	0.999921	0.596709	0.031628	0.964046	0.54446	0.0181447	0.827991
HAPLN1	1.00252	2.08696	1.05778	0.04655	0.999921	1.05693	0.0242733	0.904471	0.767924	0.0199001	NA
EYA2	4.66896	7.68031	0.718063	0.04675	0.999921	0.638226	0.0480967	1	0.555641	0.0312275	NA
AGL	3.84459	6.10838	0.66796	0.04685	0.999921	0.649937	0.0284543	0.940963	0.571028	0.0255861	NA
DAB1	0.675177	1.78904	1.40585	0.04685	0.999921	1.25289	0.0117232	0.764667	0.871644	0.00986768	NA
DNAJB14	2.80037	5.25155	0.907128	0.0472	0.999921	0.940372	0.0297767	0.946718	0.706164	0.0298894	NA
TMOD2	29.0402	49.5939	0.772112	0.0472	0.999921	0.743152	0.0245521	0.904471	0.613882	0.0314688	0.857625
ZNF514	3.12826	1.78452	-0.809827	0.04725	0.999921	-0.96369	0.00462991	0.618568	-0.851381	6.99276e-05	NA
PASK	2.34224	1.21189	-0.950632	0.0474	0.999921	-1.01239	0.0371204	1	-0.728374	0.0235979	NA
CADM1	25.7921	39.6216	0.619355	0.0478	0.999921	0.596402	0.0303991	0.950727	0.541601	0.0191734	0.827991
PLOD2	7.50417	11.7934	0.652213	0.0483	0.999921	0.638665	0.0424312	1	0.551578	0.0419458	NA
PTPRZ1	47.1857	85.0726	0.850346	0.04875	0.999921	0.978028	0.00499404	0.62569	0.806502	0.0057487	0.647088
CLVS2	0.699647	2.09842	1.5846	0.0496	0.999921	1.48603	0.00661085	0.697461	0.952941	0.00675359	NA
PALMD	6.45967	3.92389	-0.719175	0.04975	0.999921	-0.813744	0.0126156	0.790294	-0.69037	0.0044138	NA
